# Supplementary material for: What distinguishes the strength and the effect of a Lewis base: insights with a strong chromogenic silicon Lewis acid
Source: Chem Sci. 2025 Jul 23;16(34):15387–95. doi: 10.1039/d5sc03200h (PMC12308751; doi:10.1039/d5sc03200h)
Supplement: SC-016-D5SC03200H-s002 [file SC-016-D5SC03200H-s002.cif]

# Supplementary Information (SI) for Chemical Science.
# This journal is © The Royal Society of Chemistry 2025

####################################################################### 
# 
# This file contains crystal structure data downloaded from the 
# Cambridge Structural Database (CSD) hosted by the Cambridge 
# Crystallographic Data Centre (CCDC).
# 
# Full information about CCDC data access policies and citation 
# guidelines are available at http://www.ccdc.cam.ac.uk/access/V1 
# 
# Audit and citation data items may have been added by the CCDC. 
# Please retain this information to preserve the provenance of 
# this file and to allow appropriate attribution of the data. 
# 
#######################################################################

data_mo_lst256_a_sq
_database_code_depnum_ccdc_archive 'CCDC 2403101'
loop_
_audit_author_name
_audit_author_address
'Lennart Stoess'
;University Heidelberg
Germany
;
_audit_update_record             
;
2024-11-15 deposited with the CCDC.	2025-07-23 downloaded from the CCDC.
;
_audit_creation_method           
;FinalCif V137 by Daniel Kratzert, Freiburg 2024, 
https://dkratzert.de/finalcif.html
;
_shelx_SHELXL_version_number     2019/1
_chemical_name_systematic        ?
_chemical_name_common            ?
_chemical_formula_sum            'C56 H54 N2 O6 Si'
_chemical_formula_moiety         'C56 H54 N2 O6 Si '
_chemical_formula_weight         879.10
_chemical_melting_point          ?
_space_group_crystal_system      triclinic
_space_group_IT_number           2
_space_group_name_H-M_alt        'P -1'
_space_group_name_Hall           '-P 1'
_shelx_space_group_comment       
;
The symmetry employed for this shelxl refinement is uniquely defined
by the following loop, which should always be used as a source of
symmetry information in preference to the above space-group names.
They are only intended as comments.
;

loop_
_space_group_symop_operation_xyz
'x, y, z'
'-x, -y, -z'

_cell_length_a                   8.9542(5)
_cell_length_b                   14.7938(8)
_cell_length_c                   20.8352(11)
_cell_angle_alpha                106.669(2)
_cell_angle_beta                 93.269(2)
_cell_angle_gamma                90.445(2)
_cell_volume                     2638.8(2)
_cell_formula_units_Z            2
_cell_measurement_temperature    100(2)
_cell_measurement_reflns_used    9242
_cell_measurement_theta_min      2.279
_cell_measurement_theta_max      30.5505
_exptl_crystal_description       plate
_exptl_crystal_colour            yellow
_exptl_crystal_recrystallization_method 
'Vapor diffusion of n-pentane into DCM solution at room temperature.'
_exptl_crystal_density_meas      ?
_exptl_crystal_density_method    ?
_exptl_crystal_density_diffrn    1.106
_exptl_crystal_F_000             932
_exptl_crystal_size_max          0.90
_exptl_crystal_size_mid          0.20
_exptl_crystal_size_min          0.19
_exptl_absorpt_coefficient_mu    0.093
_exptl_absorpt_correction_type   multi-scan
_exptl_absorpt_correction_T_min  0.6724
_exptl_absorpt_correction_T_max  0.7461
_exptl_absorpt_process_details   
;SADABS-2016/2 - Bruker AXS area detector scaling and absorption correction: 
Krause, L., Herbst-Irmer, R., Sheldrick G.M. & Stalke D., J. Appl. Cryst. 48 
(2015) 3-10
;
_exptl_absorpt_special_details   ?
_shelx_estimated_absorpt_T_min   ?
_shelx_estimated_absorpt_T_max   ?
_exptl_transmission_factor_min   ?
_exptl_transmission_factor_max   ?
_exptl_special_details           ?
_diffrn_ambient_temperature      100(2)
_diffrn_ambient_environment      N~2~
_diffrn_radiation_type           MoK\a
_diffrn_radiation_wavelength     0.71073
_diffrn_radiation_monochromator  'mirror optics'
_diffrn_measurement_ambient_temperature_device_make 'Oxford Cryostream 700'
_diffrn_radiation_probe          x-ray
_diffrn_source                   'microfocus sealed X-ray tube'
_diffrn_source_type              'Incoatec I\ms'
_diffrn_source_voltage           50.0
_diffrn_source_current           1.4
_diffrn_detector                 CPAD
_diffrn_detector_type            'Bruker PHOTON III'
_diffrn_detector_area_resol_mean 7.41
_diffrn_measurement_device       'four-circle diffractometer'
_diffrn_measurement_device_type  'Bruker D8 VENTURE dual wavelength Mo/Cu'
_diffrn_measurement_method       '\w and \f scans'
_diffrn_measurement_specimen_support 'MiTeGen micromount'
_diffrn_reflns_number            225081
_diffrn_reflns_av_unetI/netI     0.0319
_diffrn_reflns_av_R_equivalents  0.0733
_diffrn_reflns_theta_min         1.989
_diffrn_reflns_theta_max         30.648
_diffrn_reflns_theta_full        25.242
_diffrn_reflns_limit_h_min       -12
_diffrn_reflns_limit_h_max       12
_diffrn_reflns_limit_k_min       -21
_diffrn_reflns_limit_k_max       21
_diffrn_reflns_limit_l_min       -29
_diffrn_reflns_limit_l_max       29
_diffrn_measured_fraction_theta_max 0.995
_diffrn_measured_fraction_theta_full 0.999
_diffrn_reflns_Laue_measured_fraction_max 0.995
_diffrn_reflns_Laue_measured_fraction_full 0.999
_diffrn_reflns_point_group_measured_fraction_max 0.995
_diffrn_reflns_point_group_measured_fraction_full 0.999
_reflns_number_total             16236
_reflns_number_gt                13790
_reflns_threshold_expression     'I > 2\s(I)'
_reflns_Friedel_coverage         0.000
_reflns_Friedel_fraction_max     .
_reflns_Friedel_fraction_full    .
_reflns_special_details          
;
 Reflections were merged by SHELXL according to the crystal
 class for the calculation of statistics and refinement.
 
 Structure factors included contributions from the .fab file.
 
 _reflns_Friedel_fraction is defined as the number of unique
 Friedel pairs measured divided by the number that would be
 possible theoretically, ignoring centric projections and
 systematic absences.
;
_computing_data_collection       
'Bruker BIS V6.2.15/2021-03-15 and APEX4 2021.10-0'
_computing_cell_refinement       'SAINT V8.40B'
_computing_data_reduction        'SAINT V8.40B'
_computing_structure_solution    'SHELXT 2018/2 (Sheldrick, 2018)'
_computing_structure_refinement  'SHELXL-2019/1 (Sheldrick, 2019)'
_computing_molecular_graphics    ?
_computing_publication_material  ?
_refine_special_details          
;Highly dissordered solvent molecules were accounted for with the PLATON SQUEEZE 
method. A total of 143 electrons were found in a  volume of 480\%A^3 in 1 void 
per unit cell.
This is consistent with the presence of 4 [CH2Cl2] molecules per unit cell (168 
electrons).,SQUEEZE
;
_refine_ls_structure_factor_coef Fsqd
_refine_ls_matrix_type           full
_refine_ls_weighting_scheme      calc
_refine_ls_weighting_details     
'w=1/[\s^2^(Fo^2^)+(0.0659P)^2^+3.4912P] where P=(Fo^2^+2Fc^2^)/3'
_atom_sites_solution_primary     direct
_atom_sites_solution_secondary   ?
_atom_sites_solution_hydrogens   geom
_refine_ls_hydrogen_treatment    constr
_refine_ls_number_reflns         16236
_refine_ls_number_parameters     598
_refine_ls_number_restraints     0
_refine_ls_R_factor_all          0.0711
_refine_ls_R_factor_gt           0.0613
_refine_ls_wR_factor_ref         0.1677
_refine_ls_wR_factor_gt          0.1615
_refine_ls_goodness_of_fit_ref   1.086
_refine_ls_restrained_S_all      1.086
_refine_ls_shift/su_max          0.000
_refine_ls_shift/su_mean         0.000
_refine_diff_density_max         0.773
_refine_diff_density_min         -0.438
_refine_diff_density_rms         0.079
_refine_ls_extinction_method     none
_refine_ls_extinction_coef       .

loop_
_atom_type_symbol
_atom_type_description
_atom_type_scat_dispersion_real
_atom_type_scat_dispersion_imag
_atom_type_scat_source
C C 0.0033 0.0016 'International Tables Vol C Tables 4.2.6.8 and 6.1.1.4'
H H 0.0000 0.0000 'International Tables Vol C Tables 4.2.6.8 and 6.1.1.4'
N N 0.0061 0.0033 'International Tables Vol C Tables 4.2.6.8 and 6.1.1.4'
O O 0.0106 0.0060 'International Tables Vol C Tables 4.2.6.8 and 6.1.1.4'
Si Si 0.0817 0.0704 'International Tables Vol C Tables 4.2.6.8 and 6.1.1.4'

_geom_special_details            
;
 All esds (except the esd in the dihedral angle between two l.s. planes)
 are estimated using the full covariance matrix.  The cell esds are taken
 into account individually in the estimation of esds in distances, angles
 and torsion angles; correlations between esds in cell parameters are only
 used when they are defined by crystal symmetry.  An approximate (isotropic)
 treatment of cell esds is used for estimating esds involving l.s. planes.
;

loop_
_atom_site_label
_atom_site_type_symbol
_atom_site_fract_x
_atom_site_fract_y
_atom_site_fract_z
_atom_site_U_iso_or_equiv
_atom_site_adp_type
_atom_site_occupancy
_atom_site_site_symmetry_order
_atom_site_calc_flag
_atom_site_refinement_flags_posn
_atom_site_refinement_flags_adp
_atom_site_refinement_flags_occupancy
_atom_site_disorder_assembly
_atom_site_disorder_group
Si1 Si 0.09782(5) 0.64179(3) 0.27055(2) 0.01131(9) Uani 1 1 d . . . . .
O1 O 0.01251(14) 0.54701(8) 0.21899(6) 0.0150(2) Uani 1 1 d . . . . .
N1 N 0.19697(16) 0.66832(9) 0.20972(7) 0.0127(2) Uani 1 1 d . . . . .
C1 C 0.2570(2) 0.39445(13) -0.07924(9) 0.0192(3) Uani 1 1 d . . . . .
O2 O 0.3691(2) 0.54638(11) -0.03299(7) 0.0304(3) Uani 1 1 d . . . . .
N2 N 0.18692(16) 0.62430(9) 0.34091(7) 0.0119(2) Uani 1 1 d . . . . .
C2 C 0.1525(2) 0.32776(13) -0.07211(9) 0.0191(3) Uani 1 1 d . . . . .
O3 O -0.03491(18) 0.28962(10) -0.00793(7) 0.0278(3) Uani 1 1 d . . . . .
C3 C 0.1289(2) 0.24303(14) -0.12353(10) 0.0244(4) Uani 1 1 d . . . . .
H3 H 0.057710 0.197410 -0.119381 0.029 Uiso 1 1 calc R U . . .
O4 O -0.00191(14) 0.73064(8) 0.31191(6) 0.0141(2) Uani 1 1 d . . . . .
C4 C 0.2096(2) 0.22586(16) -0.18043(11) 0.0296(4) Uani 1 1 d . . . . .
H4 H 0.194398 0.167968 -0.214926 0.036 Uiso 1 1 calc R U . . .
O5 O -0.14384(15) 0.96609(9) 0.52874(7) 0.0186(2) Uani 1 1 d . . . . .
C5 C 0.3125(2) 0.29242(16) -0.18746(10) 0.0287(4) Uani 1 1 d . . . . .
H5 H 0.366813 0.280077 -0.226786 0.034 Uiso 1 1 calc R U . . .
O6 O 0.26968(17) 0.74597(9) 0.60180(7) 0.0223(3) Uani 1 1 d . . . . .
C6 C 0.3362(2) 0.37716(14) -0.13715(10) 0.0239(4) Uani 1 1 d . . . . .
H6 H 0.405939 0.423026 -0.142163 0.029 Uiso 1 1 calc R U . . .
C7 C 0.2856(2) 0.48523(13) -0.02545(9) 0.0193(3) Uani 1 1 d . . . . .
C8 C 0.2091(2) 0.49789(12) 0.03784(8) 0.0160(3) Uani 1 1 d . . . . .
C9 C 0.1023(2) 0.43167(12) 0.04457(9) 0.0161(3) Uani 1 1 d . . . . .
C10 C 0.0642(2) 0.34520(13) -0.01126(9) 0.0198(3) Uani 1 1 d . . . . .
C11 C 0.24699(19) 0.57936(12) 0.09063(8) 0.0156(3) Uani 1 1 d . . . . .
H11 H 0.320298 0.623306 0.085769 0.019 Uiso 1 1 calc R U . . .
C12 C 0.17582(19) 0.59458(11) 0.14985(8) 0.0133(3) Uani 1 1 d . . . . .
C13 C 0.06935(19) 0.52684(11) 0.15639(8) 0.0139(3) Uani 1 1 d . . . . .
C14 C 0.0312(2) 0.44655(12) 0.10490(9) 0.0169(3) Uani 1 1 d . . . . .
H14 H -0.041352 0.402421 0.110129 0.020 Uiso 1 1 calc R U . . .
C15 C 0.27989(18) 0.75371(11) 0.21744(8) 0.0125(3) Uani 1 1 d . . . . .
C16 C 0.28935(19) 0.79396(11) 0.16495(8) 0.0135(3) Uani 1 1 d . . . . .
H16 H 0.237774 0.765097 0.122796 0.016 Uiso 1 1 calc R U . . .
C17 C 0.37492(19) 0.87702(11) 0.17427(8) 0.0144(3) Uani 1 1 d . . . . .
C18 C 0.44211(19) 0.92058(11) 0.23782(8) 0.0143(3) Uani 1 1 d . . . . .
H18 H 0.499670 0.977114 0.244556 0.017 Uiso 1 1 calc R U . . .
C19 C 0.42745(18) 0.88362(11) 0.29215(8) 0.0126(3) Uani 1 1 d . . . . .
C20 C 0.34807(18) 0.79851(11) 0.28076(8) 0.0129(3) Uani 1 1 d . . . . .
H20 H 0.340236 0.770742 0.316315 0.015 Uiso 1 1 calc R U . . .
C21 C 0.03773(18) 0.75381(11) 0.37994(8) 0.0118(3) Uani 1 1 d . . . . .
C22 C 0.14436(18) 0.69375(10) 0.39770(8) 0.0114(3) Uani 1 1 d . . . . .
C23 C 0.3868(2) 0.91882(13) 0.11542(9) 0.0201(3) Uani 1 1 d . . . . .
C24 C 0.4071(4) 0.84061(17) 0.05046(10) 0.0385(6) Uani 1 1 d . . . . .
H24A H 0.412712 0.868310 0.013184 0.058 Uiso 1 1 calc R U . . .
H24B H 0.321851 0.795861 0.041459 0.058 Uiso 1 1 calc R U . . .
H24C H 0.499651 0.807510 0.055086 0.058 Uiso 1 1 calc R U . . .
C25 C 0.50837(19) 0.93261(11) 0.36039(8) 0.0134(3) Uani 1 1 d . . . . .
C26 C 0.4641(2) 0.88986(13) 0.41581(9) 0.0215(4) Uani 1 1 d . . . . .
H26A H 0.355755 0.894186 0.420024 0.032 Uiso 1 1 calc R U . . .
H26B H 0.516182 0.924637 0.458521 0.032 Uiso 1 1 calc R U . . .
H26C H 0.492096 0.823475 0.404254 0.032 Uiso 1 1 calc R U . . .
C27 C -0.02158(18) 0.82703(11) 0.42685(8) 0.0130(3) Uani 1 1 d . . . . .
H27 H -0.091367 0.867514 0.413821 0.016 Uiso 1 1 calc R U . . .
C28 C 0.02311(18) 0.84081(11) 0.49451(8) 0.0120(3) Uani 1 1 d . . . . .
C29 C 0.12836(18) 0.78178(11) 0.51324(8) 0.0116(3) Uani 1 1 d . . . . .
C30 C 0.19051(18) 0.70806(11) 0.46464(8) 0.0122(3) Uani 1 1 d . . . . .
H30 H 0.262801 0.668677 0.477295 0.015 Uiso 1 1 calc R U . . .
C31 C 0.29238(18) 0.55387(11) 0.34595(8) 0.0115(3) Uani 1 1 d . . . . .
C32 C 0.43854(18) 0.58093(11) 0.37176(8) 0.0130(3) Uani 1 1 d . . . . .
H32 H 0.468492 0.645707 0.384789 0.016 Uiso 1 1 calc R U . . .
C33 C 0.54038(18) 0.51310(11) 0.37843(8) 0.0124(3) Uani 1 1 d . . . . .
C34 C 0.49190(19) 0.41802(11) 0.35773(8) 0.0143(3) Uani 1 1 d . . . . .
H34 H 0.560173 0.371159 0.362428 0.017 Uiso 1 1 calc R U . . .
C35 C 0.34721(19) 0.38991(11) 0.33054(9) 0.0147(3) Uani 1 1 d . . . . .
C36 C 0.24654(18) 0.45945(11) 0.32527(8) 0.0134(3) Uani 1 1 d . . . . .
H36 H 0.146872 0.442222 0.307564 0.016 Uiso 1 1 calc R U . . .
C37 C 0.2415(3) 0.9708(2) 0.10821(15) 0.0437(6) Uani 1 1 d . . . . .
H37A H 0.248797 1.000758 0.072182 0.065 Uiso 1 1 calc R U . . .
H37B H 0.226390 1.019138 0.150509 0.065 Uiso 1 1 calc R U . . .
H37C H 0.156781 0.925542 0.097331 0.065 Uiso 1 1 calc R U . . .
C38 C 0.5184(3) 0.98916(16) 0.12658(11) 0.0314(5) Uani 1 1 d . . . . .
H38A H 0.522526 1.013586 0.087674 0.047 Uiso 1 1 calc R U . . .
H38B H 0.611816 0.957453 0.132284 0.047 Uiso 1 1 calc R U . . .
H38C H 0.505242 1.041533 0.166944 0.047 Uiso 1 1 calc R U . . .
C39 C 0.4759(2) 1.03873(11) 0.38262(9) 0.0170(3) Uani 1 1 d . . . . .
H39A H 0.503483 1.067175 0.347752 0.026 Uiso 1 1 calc R U . . .
H39B H 0.534376 1.069250 0.424582 0.026 Uiso 1 1 calc R U . . .
H39C H 0.369005 1.047321 0.389681 0.026 Uiso 1 1 calc R U . . .
C40 C 0.6766(2) 0.92108(13) 0.35270(10) 0.0207(3) Uani 1 1 d . . . . .
H40A H 0.699278 0.853792 0.338998 0.031 Uiso 1 1 calc R U . . .
H40B H 0.731022 0.952139 0.395654 0.031 Uiso 1 1 calc R U . . .
H40C H 0.707334 0.949937 0.318501 0.031 Uiso 1 1 calc R U . . .
C41 C -0.04772(18) 0.91734(11) 0.54517(8) 0.0134(3) Uani 1 1 d . . . . .
C42 C 0.00036(18) 0.93177(11) 0.61701(8) 0.0135(3) Uani 1 1 d . . . . .
C43 C 0.10551(19) 0.87304(11) 0.63622(8) 0.0137(3) Uani 1 1 d . . . . .
C44 C 0.17575(19) 0.79596(11) 0.58502(8) 0.0143(3) Uani 1 1 d . . . . .
C45 C 0.70078(19) 0.53895(12) 0.40798(9) 0.0173(3) Uani 1 1 d . . . . .
C46 C 0.7319(2) 0.64592(14) 0.42871(12) 0.0267(4) Uani 1 1 d . . . . .
H46A H 0.716599 0.669279 0.389369 0.040 Uiso 1 1 calc R U . . .
H46B H 0.835408 0.659473 0.447199 0.040 Uiso 1 1 calc R U . . .
H46C H 0.663417 0.677299 0.462795 0.040 Uiso 1 1 calc R U . . .
C47 C 0.2980(2) 0.28547(12) 0.31103(10) 0.0198(3) Uani 1 1 d . . . . .
C48 C 0.4186(2) 0.22191(13) 0.27329(11) 0.0240(4) Uani 1 1 d . . . . .
H48A H 0.385930 0.155648 0.263037 0.036 Uiso 1 1 calc R U . . .
H48B H 0.512320 0.232285 0.301339 0.036 Uiso 1 1 calc R U . . .
H48C H 0.434442 0.237242 0.231404 0.036 Uiso 1 1 calc R U . . .
C49 C -0.0622(2) 1.00435(12) 0.66589(9) 0.0165(3) Uani 1 1 d . . . . .
H49 H -0.132074 1.044867 0.652959 0.020 Uiso 1 1 calc R U . . .
C50 C -0.0224(2) 1.01729(13) 0.73334(9) 0.0202(3) Uani 1 1 d . . . . .
H50 H -0.066197 1.066112 0.766528 0.024 Uiso 1 1 calc R U . . .
C51 C 0.0818(2) 0.95885(14) 0.75257(9) 0.0216(3) Uani 1 1 d . . . . .
H51 H 0.108895 0.967970 0.798781 0.026 Uiso 1 1 calc R U . . .
C52 C 0.1460(2) 0.88726(13) 0.70410(9) 0.0191(3) Uani 1 1 d . . . . .
H52 H 0.217605 0.847918 0.717261 0.023 Uiso 1 1 calc R U . . .
C53 C 0.8113(2) 0.49133(19) 0.35541(13) 0.0366(5) Uani 1 1 d . . . . .
H53A H 0.796149 0.422676 0.343213 0.055 Uiso 1 1 calc R U . . .
H53B H 0.913986 0.508122 0.374162 0.055 Uiso 1 1 calc R U . . .
H53C H 0.794003 0.512865 0.315349 0.055 Uiso 1 1 calc R U . . .
C54 C 0.7271(2) 0.50438(14) 0.47042(11) 0.0256(4) Uani 1 1 d . . . . .
H54A H 0.711060 0.435772 0.457896 0.038 Uiso 1 1 calc R U . . .
H54B H 0.657003 0.534808 0.504034 0.038 Uiso 1 1 calc R U . . .
H54C H 0.829960 0.520502 0.489190 0.038 Uiso 1 1 calc R U . . .
C55 C 0.2724(3) 0.25909(14) 0.37580(12) 0.0313(5) Uani 1 1 d . . . . .
H55A H 0.240185 0.192628 0.364479 0.047 Uiso 1 1 calc R U . . .
H55B H 0.194931 0.298868 0.400163 0.047 Uiso 1 1 calc R U . . .
H55C H 0.365826 0.268951 0.404069 0.047 Uiso 1 1 calc R U . . .
C56 C 0.1532(3) 0.26630(14) 0.26597(14) 0.0354(5) Uani 1 1 d . . . . .
H56A H 0.166878 0.286970 0.225969 0.053 Uiso 1 1 calc R U . . .
H56B H 0.071669 0.301121 0.290692 0.053 Uiso 1 1 calc R U . . .
H56C H 0.128488 0.198556 0.252425 0.053 Uiso 1 1 calc R U . . .

loop_
_atom_site_aniso_label
_atom_site_aniso_U_11
_atom_site_aniso_U_22
_atom_site_aniso_U_33
_atom_site_aniso_U_23
_atom_site_aniso_U_13
_atom_site_aniso_U_12
Si1 0.0140(2) 0.00769(18) 0.01156(19) 0.00171(14) 0.00073(15) 0.00059(14)
O1 0.0184(6) 0.0116(5) 0.0136(5) 0.0012(4) 0.0024(4) -0.0031(4)
N1 0.0165(6) 0.0091(6) 0.0111(6) 0.0011(5) 0.0007(5) -0.0028(5)
C1 0.0198(8) 0.0187(8) 0.0154(7) -0.0011(6) 0.0004(6) 0.0009(6)
O2 0.0426(9) 0.0231(7) 0.0228(7) 0.0002(5) 0.0127(6) -0.0109(6)
N2 0.0147(6) 0.0086(5) 0.0120(6) 0.0024(5) 0.0004(5) 0.0034(5)
C2 0.0190(8) 0.0164(8) 0.0171(8) -0.0023(6) -0.0012(6) -0.0001(6)
O3 0.0314(8) 0.0226(7) 0.0229(7) -0.0036(5) 0.0028(6) -0.0124(6)
C3 0.0239(9) 0.0204(9) 0.0219(9) -0.0050(7) 0.0005(7) -0.0030(7)
O4 0.0165(5) 0.0129(5) 0.0121(5) 0.0024(4) -0.0007(4) 0.0039(4)
C4 0.0276(10) 0.0267(10) 0.0231(9) -0.0111(8) 0.0021(8) -0.0029(8)
O5 0.0191(6) 0.0142(5) 0.0208(6) 0.0023(5) 0.0009(5) 0.0068(5)
C5 0.0275(10) 0.0305(10) 0.0200(9) -0.0067(8) 0.0056(7) 0.0000(8)
O6 0.0306(7) 0.0180(6) 0.0164(6) 0.0026(5) -0.0034(5) 0.0110(5)
C6 0.0212(9) 0.0249(9) 0.0205(8) -0.0021(7) 0.0041(7) -0.0016(7)
C7 0.0220(8) 0.0174(8) 0.0158(7) 0.0004(6) 0.0021(6) -0.0008(6)
C8 0.0176(7) 0.0135(7) 0.0150(7) 0.0010(6) 0.0007(6) -0.0005(6)
C9 0.0174(7) 0.0126(7) 0.0155(7) -0.0001(6) -0.0012(6) -0.0016(6)
C10 0.0227(8) 0.0157(8) 0.0168(8) -0.0017(6) -0.0006(6) -0.0031(6)
C11 0.0180(7) 0.0117(7) 0.0155(7) 0.0014(6) 0.0014(6) -0.0017(6)
C12 0.0161(7) 0.0079(6) 0.0142(7) 0.0008(5) -0.0008(5) -0.0007(5)
C13 0.0148(7) 0.0115(7) 0.0143(7) 0.0021(5) 0.0011(5) -0.0008(5)
C14 0.0176(8) 0.0132(7) 0.0182(8) 0.0021(6) 0.0009(6) -0.0032(6)
C15 0.0146(7) 0.0079(6) 0.0144(7) 0.0022(5) 0.0004(5) -0.0004(5)
C16 0.0174(7) 0.0103(6) 0.0118(7) 0.0018(5) -0.0009(5) -0.0006(5)
C17 0.0177(7) 0.0115(7) 0.0139(7) 0.0036(5) 0.0002(6) 0.0000(5)
C18 0.0173(7) 0.0102(6) 0.0152(7) 0.0036(5) -0.0003(6) -0.0017(5)
C19 0.0145(7) 0.0086(6) 0.0133(7) 0.0014(5) -0.0009(5) 0.0006(5)
C20 0.0153(7) 0.0099(6) 0.0129(7) 0.0025(5) -0.0001(5) 0.0005(5)
C21 0.0142(7) 0.0089(6) 0.0125(7) 0.0034(5) 0.0004(5) 0.0011(5)
C22 0.0130(7) 0.0072(6) 0.0139(7) 0.0027(5) 0.0013(5) 0.0009(5)
C23 0.0286(9) 0.0187(8) 0.0143(7) 0.0075(6) -0.0020(6) -0.0060(7)
C24 0.0703(18) 0.0288(11) 0.0142(8) 0.0021(8) 0.0084(10) -0.0154(11)
C25 0.0170(7) 0.0096(6) 0.0123(7) 0.0017(5) -0.0024(5) -0.0008(5)
C26 0.0343(10) 0.0162(8) 0.0132(7) 0.0038(6) -0.0026(7) -0.0056(7)
C27 0.0141(7) 0.0090(6) 0.0153(7) 0.0028(5) -0.0006(5) 0.0025(5)
C28 0.0133(7) 0.0075(6) 0.0143(7) 0.0016(5) 0.0011(5) 0.0010(5)
C29 0.0135(7) 0.0087(6) 0.0122(6) 0.0024(5) 0.0004(5) 0.0013(5)
C30 0.0146(7) 0.0086(6) 0.0135(7) 0.0032(5) 0.0009(5) 0.0024(5)
C31 0.0142(7) 0.0084(6) 0.0122(6) 0.0027(5) 0.0025(5) 0.0031(5)
C32 0.0146(7) 0.0085(6) 0.0161(7) 0.0038(5) 0.0027(5) 0.0002(5)
C33 0.0108(6) 0.0105(6) 0.0166(7) 0.0044(5) 0.0032(5) 0.0009(5)
C34 0.0142(7) 0.0105(7) 0.0186(7) 0.0047(6) 0.0014(6) 0.0029(5)
C35 0.0153(7) 0.0081(6) 0.0198(7) 0.0024(5) 0.0018(6) 0.0011(5)
C36 0.0136(7) 0.0098(6) 0.0158(7) 0.0021(5) 0.0010(5) 0.0004(5)
C37 0.0412(14) 0.0574(16) 0.0486(15) 0.0414(14) -0.0003(11) 0.0067(12)
C38 0.0430(12) 0.0313(11) 0.0218(9) 0.0118(8) -0.0009(8) -0.0190(9)
C39 0.0217(8) 0.0096(7) 0.0177(7) 0.0011(6) -0.0011(6) 0.0004(6)
C40 0.0173(8) 0.0193(8) 0.0212(8) -0.0001(6) -0.0034(6) 0.0012(6)
C41 0.0140(7) 0.0089(6) 0.0156(7) 0.0007(5) 0.0013(5) -0.0002(5)
C42 0.0138(7) 0.0102(6) 0.0147(7) 0.0006(5) 0.0019(5) -0.0009(5)
C43 0.0165(7) 0.0103(6) 0.0129(7) 0.0010(5) 0.0011(5) -0.0010(5)
C44 0.0182(7) 0.0105(7) 0.0135(7) 0.0027(5) 0.0001(6) 0.0006(5)
C45 0.0116(7) 0.0164(7) 0.0246(8) 0.0070(6) 0.0009(6) -0.0014(6)
C46 0.0217(9) 0.0186(8) 0.0417(11) 0.0137(8) -0.0079(8) -0.0088(7)
C47 0.0194(8) 0.0081(7) 0.0296(9) 0.0022(6) -0.0001(7) 0.0001(6)
C48 0.0293(10) 0.0099(7) 0.0296(10) 0.0006(7) 0.0007(8) 0.0035(6)
C49 0.0167(7) 0.0117(7) 0.0184(8) -0.0003(6) 0.0041(6) 0.0003(6)
C50 0.0234(9) 0.0159(8) 0.0172(8) -0.0028(6) 0.0056(6) -0.0012(6)
C51 0.0269(9) 0.0215(8) 0.0143(7) 0.0017(6) 0.0030(6) -0.0009(7)
C52 0.0242(9) 0.0174(8) 0.0148(7) 0.0033(6) 0.0012(6) 0.0010(6)
C53 0.0154(9) 0.0477(14) 0.0412(13) 0.0025(10) 0.0094(8) 0.0002(9)
C54 0.0264(9) 0.0199(9) 0.0313(10) 0.0113(7) -0.0095(8) -0.0036(7)
C55 0.0435(13) 0.0143(8) 0.0382(12) 0.0091(8) 0.0124(10) -0.0021(8)
C56 0.0255(10) 0.0130(8) 0.0612(16) 0.0034(9) -0.0137(10) -0.0053(7)

loop_
_geom_bond_atom_site_label_1
_geom_bond_atom_site_label_2
_geom_bond_distance
_geom_bond_site_symmetry_2
_geom_bond_publ_flag
Si1 O4 1.6505(13) . ?
Si1 O1 1.6520(13) . ?
Si1 N2 1.7147(14) . ?
Si1 N1 1.7195(15) . ?
O1 C13 1.380(2) . ?
N1 C12 1.404(2) . ?
N1 C15 1.424(2) . ?
C1 C6 1.396(3) . ?
C1 C2 1.399(3) . ?
C1 C7 1.491(2) . ?
O2 C7 1.219(2) . ?
N2 C22 1.400(2) . ?
N2 C31 1.434(2) . ?
C2 C3 1.401(2) . ?
C2 C10 1.493(3) . ?
O3 C10 1.223(2) . ?
C3 C4 1.386(3) . ?
C3 H3 0.9500 . ?
O4 C21 1.3836(19) . ?
C4 C5 1.387(3) . ?
C4 H4 0.9500 . ?
O5 C41 1.223(2) . ?
C5 C6 1.390(3) . ?
C5 H5 0.9500 . ?
O6 C44 1.225(2) . ?
C6 H6 0.9500 . ?
C7 C8 1.485(2) . ?
C8 C11 1.403(2) . ?
C8 C9 1.405(2) . ?
C9 C14 1.403(2) . ?
C9 C10 1.483(2) . ?
C11 C12 1.383(2) . ?
C11 H11 0.9500 . ?
C12 C13 1.418(2) . ?
C13 C14 1.378(2) . ?
C14 H14 0.9500 . ?
C15 C16 1.393(2) . ?
C15 C20 1.397(2) . ?
C16 C17 1.402(2) . ?
C16 H16 0.9500 . ?
C17 C18 1.394(2) . ?
C17 C23 1.532(2) . ?
C18 C19 1.403(2) . ?
C18 H18 0.9500 . ?
C19 C20 1.394(2) . ?
C19 C25 1.535(2) . ?
C20 H20 0.9500 . ?
C21 C27 1.368(2) . ?
C21 C22 1.414(2) . ?
C22 C30 1.387(2) . ?
C23 C38 1.528(3) . ?
C23 C24 1.528(3) . ?
C23 C37 1.538(3) . ?
C24 H24A 0.9800 . ?
C24 H24B 0.9800 . ?
C24 H24C 0.9800 . ?
C25 C40 1.530(2) . ?
C25 C26 1.535(2) . ?
C25 C39 1.539(2) . ?
C26 H26A 0.9800 . ?
C26 H26B 0.9800 . ?
C26 H26C 0.9800 . ?
C27 C28 1.399(2) . ?
C27 H27 0.9500 . ?
C28 C29 1.403(2) . ?
C28 C41 1.483(2) . ?
C29 C30 1.402(2) . ?
C29 C44 1.486(2) . ?
C30 H30 0.9500 . ?
C31 C36 1.390(2) . ?
C31 C32 1.397(2) . ?
C32 C33 1.392(2) . ?
C32 H32 0.9500 . ?
C33 C34 1.405(2) . ?
C33 C45 1.531(2) . ?
C34 C35 1.395(2) . ?
C34 H34 0.9500 . ?
C35 C36 1.397(2) . ?
C35 C47 1.535(2) . ?
C36 H36 0.9500 . ?
C37 H37A 0.9800 . ?
C37 H37B 0.9800 . ?
C37 H37C 0.9800 . ?
C38 H38A 0.9800 . ?
C38 H38B 0.9800 . ?
C38 H38C 0.9800 . ?
C39 H39A 0.9800 . ?
C39 H39B 0.9800 . ?
C39 H39C 0.9800 . ?
C40 H40A 0.9800 . ?
C40 H40B 0.9800 . ?
C40 H40C 0.9800 . ?
C41 C42 1.487(2) . ?
C42 C49 1.397(2) . ?
C42 C43 1.404(2) . ?
C43 C52 1.395(2) . ?
C43 C44 1.491(2) . ?
C45 C46 1.535(3) . ?
C45 C54 1.536(3) . ?
C45 C53 1.538(3) . ?
C46 H46A 0.9800 . ?
C46 H46B 0.9800 . ?
C46 H46C 0.9800 . ?
C47 C56 1.531(3) . ?
C47 C48 1.535(3) . ?
C47 C55 1.537(3) . ?
C48 H48A 0.9800 . ?
C48 H48B 0.9800 . ?
C48 H48C 0.9800 . ?
C49 C50 1.388(3) . ?
C49 H49 0.9500 . ?
C50 C51 1.395(3) . ?
C50 H50 0.9500 . ?
C51 C52 1.391(3) . ?
C51 H51 0.9500 . ?
C52 H52 0.9500 . ?
C53 H53A 0.9800 . ?
C53 H53B 0.9800 . ?
C53 H53C 0.9800 . ?
C54 H54A 0.9800 . ?
C54 H54B 0.9800 . ?
C54 H54C 0.9800 . ?
C55 H55A 0.9800 . ?
C55 H55B 0.9800 . ?
C55 H55C 0.9800 . ?
C56 H56A 0.9800 . ?
C56 H56B 0.9800 . ?
C56 H56C 0.9800 . ?

loop_
_geom_angle_atom_site_label_1
_geom_angle_atom_site_label_2
_geom_angle_atom_site_label_3
_geom_angle
_geom_angle_site_symmetry_1
_geom_angle_site_symmetry_3
_geom_angle_publ_flag
O4 Si1 O1 119.78(7) . . ?
O4 Si1 N2 95.11(6) . . ?
O1 Si1 N2 114.88(7) . . ?
O4 Si1 N1 112.87(7) . . ?
O1 Si1 N1 94.94(6) . . ?
N2 Si1 N1 121.21(7) . . ?
C13 O1 Si1 110.34(10) . . ?
C12 N1 C15 125.26(14) . . ?
C12 N1 Si1 109.00(11) . . ?
C15 N1 Si1 125.64(11) . . ?
C6 C1 C2 120.40(17) . . ?
C6 C1 C7 118.78(17) . . ?
C2 C1 C7 120.81(16) . . ?
C22 N2 C31 121.72(13) . . ?
C22 N2 Si1 109.24(10) . . ?
C31 N2 Si1 129.02(11) . . ?
C1 C2 C3 119.30(17) . . ?
C1 C2 C10 121.52(15) . . ?
C3 C2 C10 119.17(17) . . ?
C4 C3 C2 119.91(19) . . ?
C4 C3 H3 120.0 . . ?
C2 C3 H3 120.0 . . ?
C21 O4 Si1 110.23(10) . . ?
C3 C4 C5 120.59(18) . . ?
C3 C4 H4 119.7 . . ?
C5 C4 H4 119.7 . . ?
C4 C5 C6 120.20(19) . . ?
C4 C5 H5 119.9 . . ?
C6 C5 H5 119.9 . . ?
C5 C6 C1 119.59(19) . . ?
C5 C6 H6 120.2 . . ?
C1 C6 H6 120.2 . . ?
O2 C7 C8 121.36(16) . . ?
O2 C7 C1 121.30(17) . . ?
C8 C7 C1 117.34(16) . . ?
C11 C8 C9 121.23(16) . . ?
C11 C8 C7 117.17(15) . . ?
C9 C8 C7 121.59(15) . . ?
C14 C9 C8 119.94(15) . . ?
C14 C9 C10 119.22(16) . . ?
C8 C9 C10 120.83(16) . . ?
O3 C10 C9 121.80(17) . . ?
O3 C10 C2 120.81(16) . . ?
C9 C10 C2 117.39(16) . . ?
C12 C11 C8 118.85(15) . . ?
C12 C11 H11 120.6 . . ?
C8 C11 H11 120.6 . . ?
C11 C12 N1 129.49(15) . . ?
C11 C12 C13 119.48(14) . . ?
N1 C12 C13 110.96(14) . . ?
C14 C13 O1 123.64(15) . . ?
C14 C13 C12 122.18(15) . . ?
O1 C13 C12 114.15(14) . . ?
C13 C14 C9 118.30(15) . . ?
C13 C14 H14 120.9 . . ?
C9 C14 H14 120.9 . . ?
C16 C15 C20 120.41(14) . . ?
C16 C15 N1 121.93(14) . . ?
C20 C15 N1 117.62(14) . . ?
C15 C16 C17 120.08(15) . . ?
C15 C16 H16 120.0 . . ?
C17 C16 H16 120.0 . . ?
C18 C17 C16 118.51(15) . . ?
C18 C17 C23 122.22(15) . . ?
C16 C17 C23 119.24(15) . . ?
C17 C18 C19 122.12(15) . . ?
C17 C18 H18 118.9 . . ?
C19 C18 H18 118.9 . . ?
C20 C19 C18 118.22(14) . . ?
C20 C19 C25 121.70(14) . . ?
C18 C19 C25 119.90(14) . . ?
C19 C20 C15 120.50(15) . . ?
C19 C20 H20 119.7 . . ?
C15 C20 H20 119.7 . . ?
C27 C21 O4 123.81(14) . . ?
C27 C21 C22 122.08(14) . . ?
O4 C21 C22 114.10(13) . . ?
C30 C22 N2 129.18(14) . . ?
C30 C22 C21 119.71(14) . . ?
N2 C22 C21 111.11(14) . . ?
C38 C23 C24 108.12(18) . . ?
C38 C23 C17 112.17(15) . . ?
C24 C23 C17 110.44(16) . . ?
C38 C23 C37 108.44(19) . . ?
C24 C23 C37 109.5(2) . . ?
C17 C23 C37 108.13(16) . . ?
C23 C24 H24A 109.5 . . ?
C23 C24 H24B 109.5 . . ?
H24A C24 H24B 109.5 . . ?
C23 C24 H24C 109.5 . . ?
H24A C24 H24C 109.5 . . ?
H24B C24 H24C 109.5 . . ?
C40 C25 C19 107.86(14) . . ?
C40 C25 C26 108.45(15) . . ?
C19 C25 C26 112.56(13) . . ?
C40 C25 C39 108.49(14) . . ?
C19 C25 C39 110.99(13) . . ?
C26 C25 C39 108.39(14) . . ?
C25 C26 H26A 109.5 . . ?
C25 C26 H26B 109.5 . . ?
H26A C26 H26B 109.5 . . ?
C25 C26 H26C 109.5 . . ?
H26A C26 H26C 109.5 . . ?
H26B C26 H26C 109.5 . . ?
C21 C27 C28 118.34(14) . . ?
C21 C27 H27 120.8 . . ?
C28 C27 H27 120.8 . . ?
C27 C28 C29 120.47(14) . . ?
C27 C28 C41 117.86(14) . . ?
C29 C28 C41 121.64(14) . . ?
C30 C29 C28 120.70(14) . . ?
C30 C29 C44 118.66(14) . . ?
C28 C29 C44 120.65(14) . . ?
C22 C30 C29 118.68(14) . . ?
C22 C30 H30 120.7 . . ?
C29 C30 H30 120.7 . . ?
C36 C31 C32 121.12(14) . . ?
C36 C31 N2 119.09(14) . . ?
C32 C31 N2 119.79(14) . . ?
C33 C32 C31 120.08(14) . . ?
C33 C32 H32 120.0 . . ?
C31 C32 H32 120.0 . . ?
C32 C33 C34 118.06(15) . . ?
C32 C33 C45 122.30(14) . . ?
C34 C33 C45 119.64(14) . . ?
C35 C34 C33 122.40(15) . . ?
C35 C34 H34 118.8 . . ?
C33 C34 H34 118.8 . . ?
C34 C35 C36 118.40(15) . . ?
C34 C35 C47 120.40(15) . . ?
C36 C35 C47 121.10(15) . . ?
C31 C36 C35 119.91(15) . . ?
C31 C36 H36 120.0 . . ?
C35 C36 H36 120.0 . . ?
C23 C37 H37A 109.5 . . ?
C23 C37 H37B 109.5 . . ?
H37A C37 H37B 109.5 . . ?
C23 C37 H37C 109.5 . . ?
H37A C37 H37C 109.5 . . ?
H37B C37 H37C 109.5 . . ?
C23 C38 H38A 109.5 . . ?
C23 C38 H38B 109.5 . . ?
H38A C38 H38B 109.5 . . ?
C23 C38 H38C 109.5 . . ?
H38A C38 H38C 109.5 . . ?
H38B C38 H38C 109.5 . . ?
C25 C39 H39A 109.5 . . ?
C25 C39 H39B 109.5 . . ?
H39A C39 H39B 109.5 . . ?
C25 C39 H39C 109.5 . . ?
H39A C39 H39C 109.5 . . ?
H39B C39 H39C 109.5 . . ?
C25 C40 H40A 109.5 . . ?
C25 C40 H40B 109.5 . . ?
H40A C40 H40B 109.5 . . ?
C25 C40 H40C 109.5 . . ?
H40A C40 H40C 109.5 . . ?
H40B C40 H40C 109.5 . . ?
O5 C41 C28 121.36(15) . . ?
O5 C41 C42 121.00(15) . . ?
C28 C41 C42 117.63(14) . . ?
C49 C42 C43 119.84(15) . . ?
C49 C42 C41 119.06(15) . . ?
C43 C42 C41 121.10(14) . . ?
C52 C43 C42 119.68(15) . . ?
C52 C43 C44 119.37(15) . . ?
C42 C43 C44 120.94(14) . . ?
O6 C44 C29 121.16(15) . . ?
O6 C44 C43 120.86(15) . . ?
C29 C44 C43 117.99(14) . . ?
C33 C45 C46 112.01(15) . . ?
C33 C45 C54 109.41(14) . . ?
C46 C45 C54 108.23(16) . . ?
C33 C45 C53 109.38(16) . . ?
C46 C45 C53 108.41(17) . . ?
C54 C45 C53 109.36(18) . . ?
C45 C46 H46A 109.5 . . ?
C45 C46 H46B 109.5 . . ?
H46A C46 H46B 109.5 . . ?
C45 C46 H46C 109.5 . . ?
H46A C46 H46C 109.5 . . ?
H46B C46 H46C 109.5 . . ?
C56 C47 C35 111.78(15) . . ?
C56 C47 C48 107.82(17) . . ?
C35 C47 C48 111.23(15) . . ?
C56 C47 C55 109.15(19) . . ?
C35 C47 C55 108.09(15) . . ?
C48 C47 C55 108.72(16) . . ?
C47 C48 H48A 109.5 . . ?
C47 C48 H48B 109.5 . . ?
H48A C48 H48B 109.5 . . ?
C47 C48 H48C 109.5 . . ?
H48A C48 H48C 109.5 . . ?
H48B C48 H48C 109.5 . . ?
C50 C49 C42 120.04(17) . . ?
C50 C49 H49 120.0 . . ?
C42 C49 H49 120.0 . . ?
C49 C50 C51 120.22(16) . . ?
C49 C50 H50 119.9 . . ?
C51 C50 H50 119.9 . . ?
C52 C51 C50 120.02(17) . . ?
C52 C51 H51 120.0 . . ?
C50 C51 H51 120.0 . . ?
C51 C52 C43 120.20(17) . . ?
C51 C52 H52 119.9 . . ?
C43 C52 H52 119.9 . . ?
C45 C53 H53A 109.5 . . ?
C45 C53 H53B 109.5 . . ?
H53A C53 H53B 109.5 . . ?
C45 C53 H53C 109.5 . . ?
H53A C53 H53C 109.5 . . ?
H53B C53 H53C 109.5 . . ?
C45 C54 H54A 109.5 . . ?
C45 C54 H54B 109.5 . . ?
H54A C54 H54B 109.5 . . ?
C45 C54 H54C 109.5 . . ?
H54A C54 H54C 109.5 . . ?
H54B C54 H54C 109.5 . . ?
C47 C55 H55A 109.5 . . ?
C47 C55 H55B 109.5 . . ?
H55A C55 H55B 109.5 . . ?
C47 C55 H55C 109.5 . . ?
H55A C55 H55C 109.5 . . ?
H55B C55 H55C 109.5 . . ?
C47 C56 H56A 109.5 . . ?
C47 C56 H56B 109.5 . . ?
H56A C56 H56B 109.5 . . ?
C47 C56 H56C 109.5 . . ?
H56A C56 H56C 109.5 . . ?
H56B C56 H56C 109.5 . . ?

loop_
_geom_torsion_atom_site_label_1
_geom_torsion_atom_site_label_2
_geom_torsion_atom_site_label_3
_geom_torsion_atom_site_label_4
_geom_torsion
_geom_torsion_site_symmetry_1
_geom_torsion_site_symmetry_2
_geom_torsion_site_symmetry_3
_geom_torsion_site_symmetry_4
_geom_torsion_publ_flag
O4 Si1 O1 C13 126.83(11) . . . . ?
N2 Si1 O1 C13 -120.93(11) . . . . ?
N1 Si1 O1 C13 6.90(12) . . . . ?
O4 Si1 N1 C12 -132.61(11) . . . . ?
O1 Si1 N1 C12 -7.33(12) . . . . ?
N2 Si1 N1 C12 115.76(12) . . . . ?
O4 Si1 N1 C15 43.91(15) . . . . ?
O1 Si1 N1 C15 169.18(14) . . . . ?
N2 Si1 N1 C15 -67.72(16) . . . . ?
O4 Si1 N2 C22 -3.90(12) . . . . ?
O1 Si1 N2 C22 -130.13(11) . . . . ?
N1 Si1 N2 C22 116.80(11) . . . . ?
O4 Si1 N2 C31 177.62(14) . . . . ?
O1 Si1 N2 C31 51.38(16) . . . . ?
N1 Si1 N2 C31 -61.69(16) . . . . ?
C6 C1 C2 C3 0.5(3) . . . . ?
C7 C1 C2 C3 -179.73(18) . . . . ?
C6 C1 C2 C10 -178.85(18) . . . . ?
C7 C1 C2 C10 0.9(3) . . . . ?
C1 C2 C3 C4 0.5(3) . . . . ?
C10 C2 C3 C4 179.8(2) . . . . ?
O1 Si1 O4 C21 126.86(11) . . . . ?
N2 Si1 O4 C21 4.33(11) . . . . ?
N1 Si1 O4 C21 -122.71(11) . . . . ?
C2 C3 C4 C5 -0.9(3) . . . . ?
C3 C4 C5 C6 0.3(4) . . . . ?
C4 C5 C6 C1 0.6(3) . . . . ?
C2 C1 C6 C5 -1.0(3) . . . . ?
C7 C1 C6 C5 179.19(19) . . . . ?
C6 C1 C7 O2 4.7(3) . . . . ?
C2 C1 C7 O2 -175.1(2) . . . . ?
C6 C1 C7 C8 -174.95(18) . . . . ?
C2 C1 C7 C8 5.3(3) . . . . ?
O2 C7 C8 C11 -5.5(3) . . . . ?
C1 C7 C8 C11 174.12(16) . . . . ?
O2 C7 C8 C9 174.00(19) . . . . ?
C1 C7 C8 C9 -6.4(3) . . . . ?
C11 C8 C9 C14 0.1(3) . . . . ?
C7 C8 C9 C14 -179.33(17) . . . . ?
C11 C8 C9 C10 -179.30(17) . . . . ?
C7 C8 C9 C10 1.2(3) . . . . ?
C14 C9 C10 O3 5.1(3) . . . . ?
C8 C9 C10 O3 -175.44(19) . . . . ?
C14 C9 C10 C2 -174.45(17) . . . . ?
C8 C9 C10 C2 5.0(3) . . . . ?
C1 C2 C10 O3 174.31(19) . . . . ?
C3 C2 C10 O3 -5.0(3) . . . . ?
C1 C2 C10 C9 -6.1(3) . . . . ?
C3 C2 C10 C9 174.57(18) . . . . ?
C9 C8 C11 C12 -0.8(3) . . . . ?
C7 C8 C11 C12 178.67(16) . . . . ?
C8 C11 C12 N1 178.03(16) . . . . ?
C8 C11 C12 C13 1.5(3) . . . . ?
C15 N1 C12 C11 12.3(3) . . . . ?
Si1 N1 C12 C11 -171.12(16) . . . . ?
C15 N1 C12 C13 -170.85(15) . . . . ?
Si1 N1 C12 C13 5.68(17) . . . . ?
Si1 O1 C13 C14 173.12(14) . . . . ?
Si1 O1 C13 C12 -4.70(18) . . . . ?
C11 C12 C13 C14 -1.5(3) . . . . ?
N1 C12 C13 C14 -178.66(16) . . . . ?
C11 C12 C13 O1 176.36(15) . . . . ?
N1 C12 C13 O1 -0.8(2) . . . . ?
O1 C13 C14 C9 -176.86(16) . . . . ?
C12 C13 C14 C9 0.8(3) . . . . ?
C8 C9 C14 C13 -0.1(3) . . . . ?
C10 C9 C14 C13 179.32(16) . . . . ?
C12 N1 C15 C16 31.0(2) . . . . ?
Si1 N1 C15 C16 -144.99(14) . . . . ?
C12 N1 C15 C20 -151.33(16) . . . . ?
Si1 N1 C15 C20 32.7(2) . . . . ?
C20 C15 C16 C17 3.8(2) . . . . ?
N1 C15 C16 C17 -178.60(15) . . . . ?
C15 C16 C17 C18 -3.7(2) . . . . ?
C15 C16 C17 C23 178.56(16) . . . . ?
C16 C17 C18 C19 0.4(3) . . . . ?
C23 C17 C18 C19 178.12(16) . . . . ?
C17 C18 C19 C20 2.7(2) . . . . ?
C17 C18 C19 C25 177.86(15) . . . . ?
C18 C19 C20 C15 -2.7(2) . . . . ?
C25 C19 C20 C15 -177.70(15) . . . . ?
C16 C15 C20 C19 -0.5(2) . . . . ?
N1 C15 C20 C19 -178.26(15) . . . . ?
Si1 O4 C21 C27 177.42(13) . . . . ?
Si1 O4 C21 C22 -3.68(17) . . . . ?
C31 N2 C22 C30 0.0(3) . . . . ?
Si1 N2 C22 C30 -178.63(14) . . . . ?
C31 N2 C22 C21 -179.03(14) . . . . ?
Si1 N2 C22 C21 2.35(16) . . . . ?
C27 C21 C22 C30 0.6(2) . . . . ?
O4 C21 C22 C30 -178.35(14) . . . . ?
C27 C21 C22 N2 179.70(15) . . . . ?
O4 C21 C22 N2 0.78(19) . . . . ?
C18 C17 C23 C38 19.9(3) . . . . ?
C16 C17 C23 C38 -162.43(18) . . . . ?
C18 C17 C23 C24 140.6(2) . . . . ?
C16 C17 C23 C24 -41.7(2) . . . . ?
C18 C17 C23 C37 -99.6(2) . . . . ?
C16 C17 C23 C37 78.0(2) . . . . ?
C20 C19 C25 C40 107.41(18) . . . . ?
C18 C19 C25 C40 -67.56(19) . . . . ?
C20 C19 C25 C26 -12.2(2) . . . . ?
C18 C19 C25 C26 172.85(16) . . . . ?
C20 C19 C25 C39 -133.87(16) . . . . ?
C18 C19 C25 C39 51.2(2) . . . . ?
O4 C21 C27 C28 177.34(15) . . . . ?
C22 C21 C27 C28 -1.5(2) . . . . ?
C21 C27 C28 C29 1.2(2) . . . . ?
C21 C27 C28 C41 -176.93(14) . . . . ?
C27 C28 C29 C30 0.0(2) . . . . ?
C41 C28 C29 C30 178.04(15) . . . . ?
C27 C28 C29 C44 -179.80(15) . . . . ?
C41 C28 C29 C44 -1.7(2) . . . . ?
N2 C22 C30 C29 -178.32(15) . . . . ?
C21 C22 C30 C29 0.6(2) . . . . ?
C28 C29 C30 C22 -0.9(2) . . . . ?
C44 C29 C30 C22 178.89(15) . . . . ?
C22 N2 C31 C36 117.71(17) . . . . ?
Si1 N2 C31 C36 -64.0(2) . . . . ?
C22 N2 C31 C32 -61.9(2) . . . . ?
Si1 N2 C31 C32 116.40(16) . . . . ?
C36 C31 C32 C33 -1.3(2) . . . . ?
N2 C31 C32 C33 178.32(14) . . . . ?
C31 C32 C33 C34 0.8(2) . . . . ?
C31 C32 C33 C45 -178.49(15) . . . . ?
C32 C33 C34 C35 0.6(2) . . . . ?
C45 C33 C34 C35 179.90(16) . . . . ?
C33 C34 C35 C36 -1.5(3) . . . . ?
C33 C34 C35 C47 -177.79(16) . . . . ?
C32 C31 C36 C35 0.4(2) . . . . ?
N2 C31 C36 C35 -179.24(15) . . . . ?
C34 C35 C36 C31 1.0(2) . . . . ?
C47 C35 C36 C31 177.27(16) . . . . ?
C27 C28 C41 O5 1.1(2) . . . . ?
C29 C28 C41 O5 -176.98(16) . . . . ?
C27 C28 C41 C42 -179.91(14) . . . . ?
C29 C28 C41 C42 2.0(2) . . . . ?
O5 C41 C42 C49 -2.2(2) . . . . ?
C28 C41 C42 C49 178.86(15) . . . . ?
O5 C41 C42 C43 176.97(16) . . . . ?
C28 C41 C42 C43 -2.0(2) . . . . ?
C49 C42 C43 C52 0.4(2) . . . . ?
C41 C42 C43 C52 -178.71(16) . . . . ?
C49 C42 C43 C44 -179.08(15) . . . . ?
C41 C42 C43 C44 1.8(2) . . . . ?
C30 C29 C44 O6 1.6(2) . . . . ?
C28 C29 C44 O6 -178.57(16) . . . . ?
C30 C29 C44 C43 -178.37(14) . . . . ?
C28 C29 C44 C43 1.4(2) . . . . ?
C52 C43 C44 O6 -1.0(3) . . . . ?
C42 C43 C44 O6 178.54(17) . . . . ?
C52 C43 C44 C29 179.06(15) . . . . ?
C42 C43 C44 C29 -1.4(2) . . . . ?
C32 C33 C45 C46 0.3(2) . . . . ?
C34 C33 C45 C46 -179.00(16) . . . . ?
C32 C33 C45 C54 120.31(18) . . . . ?
C34 C33 C45 C54 -59.0(2) . . . . ?
C32 C33 C45 C53 -119.92(19) . . . . ?
C34 C33 C45 C53 60.8(2) . . . . ?
C34 C35 C47 C56 -164.95(19) . . . . ?
C36 C35 C47 C56 18.8(3) . . . . ?
C34 C35 C47 C48 -44.4(2) . . . . ?
C36 C35 C47 C48 139.41(17) . . . . ?
C34 C35 C47 C55 74.9(2) . . . . ?
C36 C35 C47 C55 -101.3(2) . . . . ?
C43 C42 C49 C50 -1.1(3) . . . . ?
C41 C42 C49 C50 178.06(16) . . . . ?
C42 C49 C50 C51 0.9(3) . . . . ?
C49 C50 C51 C52 -0.1(3) . . . . ?
C50 C51 C52 C43 -0.6(3) . . . . ?
C42 C43 C52 C51 0.4(3) . . . . ?
C44 C43 C52 C51 179.93(16) . . . . ?

_shelx_res_file                  
;
TITL mo_lst256_a.res in P-1
    mo_lst256_a_sq.res
    created by SHELXL-2019/1 at 15:17:59 on 18-Jun-2024
REM Old TITL mo_lst256 in P-1
REM SHELXT solution in P-1: R1 0.195, Rweak 0.013, Alpha 0.060
REM <I/s>   0.000 for    0 systematic absences,  Orientation as input
REM Formula found by SHELXT:  C58 Cl2 N2 O8 Si
CELL  0.71073   8.9542  14.7938  20.8352  106.669   93.269   90.445
ZERR   2.000   0.0005   0.0008   0.0011    0.002    0.002    0.002
LATT  1
SFAC C H N O Si
UNIT 112 108 4 12 2
SIMU 0.04 0.08 1
TEMP -173.150
L.S. 5 0   80
OMIT -3 3 1
OMIT 0 -1 2
CONF
ACTA
BOND $H
MORE -1
LIST 4
FMAP 2
PLAN 20
ABIN
WGHT    0.065900    3.491200
FVAR       0.40149
SI1   5    0.097821    0.641790    0.270546    11.00000    0.01401    0.00769 =
         0.01156    0.00171    0.00073    0.00059
O1    4    0.012511    0.547014    0.218991    11.00000    0.01836    0.01159 =
         0.01364    0.00123    0.00240   -0.00311
N1    3    0.196965    0.668318    0.209715    11.00000    0.01653    0.00914 =
         0.01113    0.00110    0.00072   -0.00276
C1    1    0.257021    0.394448   -0.079239    11.00000    0.01981    0.01865 =
         0.01537   -0.00106    0.00043    0.00087
O2    4    0.369053    0.546384   -0.032994    11.00000    0.04257    0.02306 =
         0.02276    0.00021    0.01267   -0.01087
N2    3    0.186924    0.624302    0.340908    11.00000    0.01470    0.00857 =
         0.01202    0.00236    0.00040    0.00341
C2    1    0.152499    0.327762   -0.072109    11.00000    0.01898    0.01642 =
         0.01709   -0.00232   -0.00121   -0.00012
O3    4   -0.034906    0.289621   -0.007929    11.00000    0.03137    0.02259 =
         0.02292   -0.00364    0.00281   -0.01240
C3    1    0.128925    0.243026   -0.123525    11.00000    0.02393    0.02038 =
         0.02186   -0.00498    0.00048   -0.00302
AFIX  43
H3    2    0.057710    0.197410   -0.119381    11.00000   -1.20000
AFIX   0
O4    4   -0.001914    0.730640    0.311913    11.00000    0.01648    0.01292 =
         0.01208    0.00243   -0.00066    0.00388
C4    1    0.209637    0.225856   -0.180429    11.00000    0.02755    0.02670 =
         0.02307   -0.01111    0.00207   -0.00291
AFIX  43
H4    2    0.194398    0.167968   -0.214926    11.00000   -1.20000
AFIX   0
O5    4   -0.143839    0.966089    0.528737    11.00000    0.01910    0.01422 =
         0.02076    0.00227    0.00089    0.00675
C5    1    0.312455    0.292424   -0.187464    11.00000    0.02745    0.03050 =
         0.02000   -0.00670    0.00559   -0.00004
AFIX  43
H5    2    0.366813    0.280077   -0.226786    11.00000   -1.20000
AFIX   0
O6    4    0.269680    0.745973    0.601801    11.00000    0.03057    0.01795 =
         0.01645    0.00264   -0.00338    0.01101
C6    1    0.336218    0.377161   -0.137155    11.00000    0.02123    0.02488 =
         0.02047   -0.00207    0.00410   -0.00158
AFIX  43
H6    2    0.405939    0.423026   -0.142163    11.00000   -1.20000
AFIX   0
C7    1    0.285582    0.485233   -0.025446    11.00000    0.02198    0.01738 =
         0.01578    0.00037    0.00208   -0.00077
C8    1    0.209064    0.497894    0.037842    11.00000    0.01757    0.01353 =
         0.01504    0.00100    0.00072   -0.00050
C9    1    0.102270    0.431666    0.044570    11.00000    0.01744    0.01258 =
         0.01547   -0.00006   -0.00116   -0.00155
C10   1    0.064188    0.345198   -0.011262    11.00000    0.02269    0.01566 =
         0.01676   -0.00169   -0.00062   -0.00306
C11   1    0.246992    0.579359    0.090628    11.00000    0.01799    0.01168 =
         0.01554    0.00137    0.00143   -0.00173
AFIX  43
H11   2    0.320298    0.623306    0.085769    11.00000   -1.20000
AFIX   0
C12   1    0.175824    0.594577    0.149850    11.00000    0.01611    0.00792 =
         0.01424    0.00077   -0.00080   -0.00071
C13   1    0.069353    0.526837    0.156394    11.00000    0.01482    0.01148 =
         0.01429    0.00211    0.00110   -0.00084
C14   1    0.031207    0.446553    0.104903    11.00000    0.01760    0.01319 =
         0.01824    0.00205    0.00093   -0.00323
AFIX  43
H14   2   -0.041352    0.402421    0.110129    11.00000   -1.20000
AFIX   0
C15   1    0.279892    0.753712    0.217435    11.00000    0.01460    0.00786 =
         0.01441    0.00221    0.00041   -0.00036
C16   1    0.289352    0.793959    0.164949    11.00000    0.01741    0.01034 =
         0.01176    0.00183   -0.00091   -0.00056
AFIX  43
H16   2    0.237774    0.765097    0.122796    11.00000   -1.20000
AFIX   0
C17   1    0.374916    0.877022    0.174269    11.00000    0.01769    0.01152 =
         0.01392    0.00362    0.00024   -0.00002
C18   1    0.442109    0.920583    0.237824    11.00000    0.01731    0.01022 =
         0.01525    0.00358   -0.00031   -0.00166
AFIX  43
H18   2    0.499670    0.977114    0.244556    11.00000   -1.20000
AFIX   0
C19   1    0.427448    0.883616    0.292153    11.00000    0.01446    0.00859 =
         0.01328    0.00136   -0.00095    0.00060
C20   1    0.348066    0.798512    0.280762    11.00000    0.01526    0.00989 =
         0.01290    0.00255   -0.00013    0.00047
AFIX  43
H20   2    0.340236    0.770742    0.316315    11.00000   -1.20000
AFIX   0
C21   1    0.037730    0.753812    0.379939    11.00000    0.01418    0.00887 =
         0.01254    0.00341    0.00040    0.00105
C22   1    0.144362    0.693752    0.397697    11.00000    0.01295    0.00721 =
         0.01387    0.00272    0.00133    0.00090
C23   1    0.386839    0.918817    0.115420    11.00000    0.02861    0.01867 =
         0.01428    0.00748   -0.00204   -0.00597
C24   1    0.407079    0.840609    0.050460    11.00000    0.07032    0.02879 =
         0.01419    0.00214    0.00836   -0.01545
AFIX 137
H24A  2    0.412712    0.868310    0.013184    11.00000   -1.50000
H24B  2    0.321851    0.795861    0.041459    11.00000   -1.50000
H24C  2    0.499651    0.807510    0.055086    11.00000   -1.50000
AFIX   0
C25   1    0.508373    0.932609    0.360394    11.00000    0.01697    0.00957 =
         0.01228    0.00174   -0.00240   -0.00081
C26   1    0.464097    0.889861    0.415809    11.00000    0.03426    0.01621 =
         0.01320    0.00379   -0.00260   -0.00558
AFIX 137
H26A  2    0.355755    0.894186    0.420024    11.00000   -1.50000
H26B  2    0.516182    0.924637    0.458521    11.00000   -1.50000
H26C  2    0.492096    0.823475    0.404254    11.00000   -1.50000
AFIX   0
C27   1   -0.021583    0.827034    0.426849    11.00000    0.01411    0.00902 =
         0.01534    0.00281   -0.00062    0.00255
AFIX  43
H27   2   -0.091367    0.867514    0.413821    11.00000   -1.20000
AFIX   0
C28   1    0.023110    0.840815    0.494510    11.00000    0.01334    0.00749 =
         0.01433    0.00157    0.00112    0.00098
C29   1    0.128362    0.781776    0.513235    11.00000    0.01347    0.00873 =
         0.01218    0.00237    0.00041    0.00128
C30   1    0.190510    0.708061    0.464642    11.00000    0.01458    0.00859 =
         0.01352    0.00324    0.00089    0.00242
AFIX  43
H30   2    0.262801    0.668677    0.477295    11.00000   -1.20000
AFIX   0
C31   1    0.292381    0.553869    0.345950    11.00000    0.01416    0.00838 =
         0.01220    0.00273    0.00251    0.00311
C32   1    0.438538    0.580927    0.371764    11.00000    0.01464    0.00851 =
         0.01613    0.00383    0.00275    0.00025
AFIX  43
H32   2    0.468492    0.645707    0.384789    11.00000   -1.20000
AFIX   0
C33   1    0.540378    0.513102    0.378433    11.00000    0.01082    0.01048 =
         0.01658    0.00443    0.00321    0.00094
C34   1    0.491899    0.418015    0.357731    11.00000    0.01422    0.01052 =
         0.01857    0.00467    0.00143    0.00285
AFIX  43
H34   2    0.560173    0.371159    0.362428    11.00000   -1.20000
AFIX   0
C35   1    0.347207    0.389909    0.330538    11.00000    0.01530    0.00810 =
         0.01976    0.00240    0.00179    0.00106
C36   1    0.246543    0.459450    0.325267    11.00000    0.01360    0.00980 =
         0.01582    0.00210    0.00099    0.00037
AFIX  43
H36   2    0.146872    0.442222    0.307564    11.00000   -1.20000
AFIX   0
C37   1    0.241517    0.970778    0.108206    11.00000    0.04116    0.05737 =
         0.04856    0.04140   -0.00030    0.00673
AFIX 137
H37A  2    0.248797    1.000758    0.072182    11.00000   -1.50000
H37B  2    0.226390    1.019138    0.150509    11.00000   -1.50000
H37C  2    0.156781    0.925542    0.097331    11.00000   -1.50000
AFIX   0
C38   1    0.518406    0.989156    0.126582    11.00000    0.04296    0.03129 =
         0.02185    0.01176   -0.00094   -0.01898
AFIX 137
H38A  2    0.522526    1.013586    0.087674    11.00000   -1.50000
H38B  2    0.611816    0.957453    0.132284    11.00000   -1.50000
H38C  2    0.505242    1.041533    0.166944    11.00000   -1.50000
AFIX   0
C39   1    0.475856    1.038727    0.382621    11.00000    0.02174    0.00964 =
         0.01769    0.00109   -0.00106    0.00042
AFIX 137
H39A  2    0.503483    1.067175    0.347752    11.00000   -1.50000
H39B  2    0.534376    1.069250    0.424582    11.00000   -1.50000
H39C  2    0.369005    1.047321    0.389681    11.00000   -1.50000
AFIX   0
C40   1    0.676618    0.921084    0.352695    11.00000    0.01726    0.01931 =
         0.02123   -0.00014   -0.00335    0.00125
AFIX 137
H40A  2    0.699278    0.853792    0.338998    11.00000   -1.50000
H40B  2    0.731022    0.952139    0.395654    11.00000   -1.50000
H40C  2    0.707334    0.949937    0.318501    11.00000   -1.50000
AFIX   0
C41   1   -0.047719    0.917339    0.545175    11.00000    0.01395    0.00888 =
         0.01558    0.00069    0.00126   -0.00024
C42   1    0.000360    0.931767    0.617006    11.00000    0.01377    0.01024 =
         0.01474    0.00057    0.00187   -0.00094
C43   1    0.105512    0.873039    0.636221    11.00000    0.01651    0.01032 =
         0.01286    0.00101    0.00107   -0.00096
C44   1    0.175746    0.795960    0.585021    11.00000    0.01820    0.01051 =
         0.01353    0.00274    0.00008    0.00060
C45   1    0.700775    0.538954    0.407976    11.00000    0.01158    0.01635 =
         0.02464    0.00700    0.00087   -0.00144
C46   1    0.731858    0.645916    0.428708    11.00000    0.02166    0.01865 =
         0.04169    0.01374   -0.00794   -0.00879
AFIX 137
H46A  2    0.716599    0.669279    0.389369    11.00000   -1.50000
H46B  2    0.835408    0.659473    0.447199    11.00000   -1.50000
H46C  2    0.663417    0.677299    0.462795    11.00000   -1.50000
AFIX   0
C47   1    0.297966    0.285469    0.311027    11.00000    0.01935    0.00811 =
         0.02958    0.00218   -0.00015    0.00008
C48   1    0.418569    0.221915    0.273290    11.00000    0.02926    0.00986 =
         0.02961    0.00060    0.00071    0.00350
AFIX 137
H48A  2    0.385930    0.155648    0.263037    11.00000   -1.50000
H48B  2    0.512320    0.232285    0.301339    11.00000   -1.50000
H48C  2    0.434442    0.237242    0.231404    11.00000   -1.50000
AFIX   0
C49   1   -0.062214    1.004346    0.665890    11.00000    0.01674    0.01166 =
         0.01842   -0.00034    0.00413    0.00026
AFIX  43
H49   2   -0.132074    1.044867    0.652959    11.00000   -1.20000
AFIX   0
C50   1   -0.022382    1.017294    0.733339    11.00000    0.02340    0.01593 =
         0.01718   -0.00276    0.00560   -0.00124
AFIX  43
H50   2   -0.066197    1.066112    0.766528    11.00000   -1.20000
AFIX   0
C51   1    0.081800    0.958851    0.752567    11.00000    0.02685    0.02152 =
         0.01432    0.00173    0.00296   -0.00095
AFIX  43
H51   2    0.108895    0.967970    0.798781    11.00000   -1.20000
AFIX   0
C52   1    0.145982    0.887258    0.704099    11.00000    0.02424    0.01735 =
         0.01475    0.00329    0.00116    0.00102
AFIX  43
H52   2    0.217605    0.847918    0.717261    11.00000   -1.20000
AFIX   0
C53   1    0.811252    0.491333    0.355405    11.00000    0.01536    0.04775 =
         0.04116    0.00255    0.00945    0.00023
AFIX 137
H53A  2    0.796149    0.422676    0.343213    11.00000   -1.50000
H53B  2    0.913986    0.508122    0.374162    11.00000   -1.50000
H53C  2    0.794003    0.512865    0.315349    11.00000   -1.50000
AFIX   0
C54   1    0.727079    0.504381    0.470424    11.00000    0.02645    0.01994 =
         0.03134    0.01133   -0.00945   -0.00359
AFIX 137
H54A  2    0.711060    0.435772    0.457896    11.00000   -1.50000
H54B  2    0.657003    0.534808    0.504034    11.00000   -1.50000
H54C  2    0.829960    0.520502    0.489190    11.00000   -1.50000
AFIX   0
C55   1    0.272412    0.259089    0.375802    11.00000    0.04354    0.01429 =
         0.03817    0.00914    0.01242   -0.00211
AFIX 137
H55A  2    0.240185    0.192628    0.364479    11.00000   -1.50000
H55B  2    0.194931    0.298868    0.400163    11.00000   -1.50000
H55C  2    0.365826    0.268951    0.404069    11.00000   -1.50000
AFIX   0
C56   1    0.153227    0.266305    0.265975    11.00000    0.02552    0.01300 =
         0.06118    0.00338   -0.01368   -0.00531
AFIX 137
H56A  2    0.166878    0.286970    0.225969    11.00000   -1.50000
H56B  2    0.071669    0.301121    0.290692    11.00000   -1.50000
H56C  2    0.128488    0.198556    0.252425    11.00000   -1.50000

AFIX   0
HKLF 4


REM  mo_lst256_a.res in P-1
REM wR2 = 0.1677, GooF = S = 1.086, Restrained GooF = 1.086 for all data
REM R1 = 0.0613 for 13790 Fo > 4sig(Fo) and 0.0711 for all 16236 data
REM 598 parameters refined using 0 restraints

END

WGHT      0.0659      3.4912

REM Highest difference peak  0.773,  deepest hole -0.438,  1-sigma level  0.079
Q1    1  -0.0318  0.9200  0.5812  11.00000  0.05    0.77
Q2    1  -0.0543  0.6843  0.2270  11.00000  0.05    0.76
Q3    1   0.1478  0.7901  0.5495  11.00000  0.05    0.75
Q4    1   0.1486  0.6308  0.3075  11.00000  0.05    0.74
Q5    1   0.1161  0.8794  0.6685  11.00000  0.05    0.70
Q6    1   0.0115  0.8335  0.4598  11.00000  0.05    0.69
Q7    1   0.2509  0.9377  0.0729  11.00000  0.05    0.66
Q8    1   0.1733  0.7047  0.4306  11.00000  0.05    0.61
Q9    1   0.0459  0.6855  0.2935  11.00000  0.05    0.60
Q10   1   0.2329  0.4909  0.0050  11.00000  0.05    0.53
Q11   1   0.0831  0.7176  0.3872  11.00000  0.05    0.52
Q12   1   0.3078  0.7759  0.2525  11.00000  0.05    0.52
Q13   1   0.1231  0.6389  0.2314  11.00000  0.05    0.51
Q14   1   0.1375  0.8373  0.6117  11.00000  0.05    0.51
Q15   1   0.1627  0.7394  0.4921  11.00000  0.05    0.50
Q16   1   0.0414  0.5886  0.2442  11.00000  0.05    0.50
Q17   1   0.3808  0.9066  0.1463  11.00000  0.05    0.49
Q18   1   0.2353  0.5364  0.0677  11.00000  0.05    0.49
Q19   1  -0.0555  1.0063  0.6981  11.00000  0.05    0.49
Q20   1   0.7166  0.5224  0.4374  11.00000  0.05    0.49
;
_shelx_res_checksum              37493
_shelx_fab_file                  
;
    1    0    0    -16.81      0.00
    2    0    0     -7.59      0.00
    3    0    0    -17.55      0.00
    4    0    0     -6.57      0.00
    5    0    0     -6.99      0.00
    6    0    0     -1.11      0.00
    7    0    0      8.59      0.00
    8    0    0    -11.37      0.00
    9    0    0      9.07      0.00
   10    0    0      0.86      0.00
   11    0    0     -3.39      0.00
   12    0    0     -1.87      0.00
  -12    1    0     -1.41      0.00
  -11    1    0     -4.00      0.00
  -10    1    0      4.67      0.00
   -9    1    0     -5.35      0.00
   -8    1    0     10.84      0.00
   -7    1    0      9.46      0.00
   -6    1    0    -14.73      0.00
   -5    1    0     -7.32      0.00
   -4    1    0     -2.14      0.00
   -3    1    0      8.27      0.00
   -2    1    0    -69.05      0.00
   -1    1    0     42.27      0.00
    1    1    0     59.23      0.00
    2    1    0     31.72      0.00
    3    1    0    -13.16      0.00
    4    1    0    -24.26      0.00
    5    1    0    -13.86      0.00
    6    1    0     25.46      0.00
    7    1    0    -11.42      0.00
    8    1    0      2.64      0.00
    9    1    0      1.36      0.00
   10    1    0     -2.60      0.00
   11    1    0     -1.82      0.00
   12    1    0      0.31      0.00
  -12    2    0     -1.84      0.00
  -11    2    0      3.04      0.00
  -10    2    0     -8.49      0.00
   -9    2    0     -1.85      0.00
   -8    2    0     13.47      0.00
   -7    2    0      6.35      0.00
   -6    2    0      3.58      0.00
   -5    2    0    -13.29      0.00
   -4    2    0      3.91      0.00
   -3    2    0    -44.17      0.00
   -2    2    0     26.32      0.00
   -1    2    0    -11.91      0.00
    0    2    0    -39.99      0.00
    1    2    0     29.50      0.00
    2    2    0     40.44      0.00
    3    2    0     15.63      0.00
    4    2    0    -33.36      0.00
    5    2    0     12.55      0.00
    6    2    0    -13.70      0.00
    7    2    0      7.35      0.00
    8    2    0      9.77      0.00
    9    2    0     -2.24      0.00
   10    2    0     -4.35      0.00
   11    2    0     -2.33      0.00
   12    2    0      1.68      0.00
  -12    3    0      2.41      0.00
  -11    3    0     -2.90      0.00
  -10    3    0     -5.03      0.00
   -9    3    0      1.77      0.00
   -8    3    0     -0.84      0.00
   -7    3    0      6.77      0.00
   -6    3    0     10.58      0.00
   -5    3    0     20.64      0.00
   -4    3    0    -42.48      0.00
   -3    3    0    -10.50      0.00
   -2    3    0      9.63      0.00
   -1    3    0    -16.47      0.00
    0    3    0      5.89      0.00
    1    3    0    -14.62      0.00
    2    3    0     18.14      0.00
    3    3    0    -12.90      0.00
    4    3    0     31.19      0.00
    5    3    0    -17.06      0.00
    6    3    0    -13.17      0.00
    7    3    0      8.50      0.00
    8    3    0      8.33      0.00
    9    3    0      2.10      0.00
   10    3    0     -3.02      0.00
   11    3    0      2.20      0.00
   12    3    0     -4.82      0.00
  -12    4    0     -0.09      0.00
  -11    4    0     -4.24      0.00
  -10    4    0      0.31      0.00
   -9    4    0      0.55      0.00
   -8    4    0     -3.46      0.00
   -7    4    0     -3.86      0.00
   -6    4    0     23.67      0.00
   -5    4    0     -1.70      0.00
   -4    4    0     -0.86      0.00
   -3    4    0     -5.54      0.00
   -2    4    0    -33.12      0.00
   -1    4    0      3.90      0.00
    0    4    0     17.31      0.00
    1    4    0     28.25      0.00
    2    4    0    -45.19      0.00
    3    4    0     16.11      0.00
    4    4    0      4.48      0.00
    5    4    0    -10.24      0.00
    6    4    0      0.40      0.00
    7    4    0      0.61      0.00
    8    4    0      1.10      0.00
    9    4    0      0.72      0.00
   10    4    0      9.11      0.00
   11    4    0     -3.12      0.00
   12    4    0     -2.80      0.00
  -12    5    0     -1.35      0.00
  -11    5    0     -1.79      0.00
  -10    5    0     -1.00      0.00
   -9    5    0     -2.21      0.00
   -8    5    0     -3.24      0.00
   -7    5    0     11.12      0.00
   -6    5    0     -6.13      0.00
   -5    5    0      1.02      0.00
   -4    5    0     19.99      0.00
   -3    5    0     -5.94      0.00
   -2    5    0    -24.84      0.00
   -1    5    0    -18.70      0.00
    0    5    0     35.15      0.00
    1    5    0     -5.28      0.00
    2    5    0     21.03      0.00
    3    5    0     -2.27      0.00
    4    5    0    -19.79      0.00
    5    5    0      0.51      0.00
    6    5    0      4.22      0.00
    7    5    0     -0.23      0.00
    8    5    0     -6.98      0.00
    9    5    0      7.79      0.00
   10    5    0      2.36      0.00
   11    5    0     -1.63      0.00
   12    5    0      2.10      0.00
  -12    6    0     -0.75      0.00
  -11    6    0      1.40      0.00
  -10    6    0     -2.87      0.00
   -9    6    0     -8.96      0.00
   -8    6    0      8.02      0.00
   -7    6    0      3.59      0.00
   -6    6    0     -3.22      0.00
   -5    6    0      5.13      0.00
   -4    6    0      3.21      0.00
   -3    6    0      0.41      0.00
   -2    6    0    -13.21      0.00
   -1    6    0      9.05      0.00
    0    6    0    -31.24      0.00
    1    6    0     14.24      0.00
    2    6    0     32.96      0.00
    3    6    0      0.30      0.00
    4    6    0    -11.39      0.00
    5    6    0     -3.33      0.00
    6    6    0      2.77      0.00
    7    6    0     -8.62      0.00
    8    6    0      6.37      0.00
    9    6    0      1.57      0.00
   10    6    0     -4.30      0.00
   11    6    0      3.11      0.00
   12    6    0      1.66      0.00
  -12    7    0      1.56      0.00
  -11    7    0      1.30      0.00
  -10    7    0     -6.21      0.00
   -9    7    0      0.97      0.00
   -8    7    0     -2.43      0.00
   -7    7    0     -0.50      0.00
   -6    7    0      9.64      0.00
   -5    7    0      5.94      0.00
   -4    7    0     -3.40      0.00
   -3    7    0    -16.25      0.00
   -2    7    0     23.25      0.00
   -1    7    0    -17.95      0.00
    0    7    0    -14.07      0.00
    1    7    0      4.33      0.00
    2    7    0      8.23      0.00
    3    7    0      7.68      0.00
    4    7    0      6.19      0.00
    5    7    0      3.31      0.00
    6    7    0    -15.96      0.00
    7    7    0      3.50      0.00
    8    7    0      4.00      0.00
    9    7    0     -3.19      0.00
   10    7    0     -1.04      0.00
   11    7    0      1.57      0.00
  -11    8    0     -3.20      0.00
  -10    8    0      1.76      0.00
   -9    8    0     -0.47      0.00
   -8    8    0     -4.50      0.00
   -7    8    0     -2.21      0.00
   -6    8    0      7.07      0.00
   -5    8    0     12.12      0.00
   -4    8    0    -12.23      0.00
   -3    8    0     11.48      0.00
   -2    8    0    -10.67      0.00
   -1    8    0     -7.06      0.00
    0    8    0      4.76      0.00
    1    8    0     -2.72      0.00
    2    8    0     -9.66      0.00
    3    8    0      0.34      0.00
    4    8    0     21.92      0.00
    5    8    0     -8.83      0.00
    6    8    0     -1.60      0.00
    7    8    0      1.88      0.00
    8    8    0     -1.84      0.00
    9    8    0     -1.89      0.00
   10    8    0      2.74      0.00
   11    8    0     -0.26      0.00
  -11    9    0      1.09      0.00
  -10    9    0     -0.55      0.00
   -9    9    0     -1.50      0.00
   -8    9    0     -2.04      0.00
   -7    9    0     -0.68      0.00
   -6    9    0      4.93      0.00
   -5    9    0     -8.38      0.00
   -4    9    0     18.60      0.00
   -3    9    0      1.37      0.00
   -2    9    0    -12.13      0.00
   -1    9    0      0.03      0.00
    0    9    0      3.68      0.00
    1    9    0      0.10      0.00
    2    9    0    -14.33      0.00
    3    9    0     13.75      0.00
    4    9    0     -9.01      0.00
    5    9    0      3.58      0.00
    6    9    0      6.15      0.00
    7    9    0     -0.90      0.00
    8    9    0     -4.53      0.00
    9    9    0      1.97      0.00
   10    9    0      2.68      0.00
   11    9    0     -2.48      0.00
  -11   10    0      1.26      0.00
  -10   10    0     -1.15      0.00
   -9   10    0     -3.59      0.00
   -8   10    0     -2.04      0.00
   -7   10    0      7.09      0.00
   -6   10    0    -10.72      0.00
   -5   10    0      4.50      0.00
   -4   10    0      6.34      0.00
   -3   10    0      0.76      0.00
   -2   10    0      2.69      0.00
   -1   10    0     -2.74      0.00
    0   10    0      3.83      0.00
    1   10    0    -15.33      0.00
    2   10    0     17.53      0.00
    3   10    0     -8.56      0.00
    4   10    0     -5.53      0.00
    5   10    0      3.55      0.00
    6   10    0      4.55      0.00
    7   10    0     -2.38      0.00
    8   10    0     -0.81      0.00
    9   10    0      4.09      0.00
   10   10    0     -3.61      0.00
  -10   11    0      0.49      0.00
   -9   11    0     -4.00      0.00
   -8   11    0      3.82      0.00
   -7   11    0     -7.67      0.00
   -6   11    0      2.57      0.00
   -5   11    0      3.57      0.00
   -4   11    0     -5.13      0.00
   -3   11    0      2.56      0.00
   -2   11    0      2.80      0.00
   -1   11    0     10.72      0.00
    0   11    0    -19.95      0.00
    1   11    0     12.33      0.00
    2   11    0     -1.12      0.00
    3   11    0     -4.76      0.00
    4   11    0      1.32      0.00
    5   11    0      1.10      0.00
    6   11    0     -1.12      0.00
    7   11    0     -3.21      0.00
    8   11    0      7.00      0.00
    9   11    0     -4.19      0.00
   10   11    0     -0.96      0.00
  -10   12    0     -1.59      0.00
   -9   12    0      5.19      0.00
   -8   12    0     -5.03      0.00
   -7   12    0     -3.05      0.00
   -6   12    0      3.73      0.00
   -5   12    0     -2.11      0.00
   -4   12    0      0.20      0.00
   -3   12    0     -5.77      0.00
   -2   12    0     12.35      0.00
   -1   12    0    -10.50      0.00
    0   12    0      7.61      0.00
    1   12    0      1.74      0.00
    2   12    0     -6.74      0.00
    3   12    0      2.08      0.00
    4   12    0      1.63      0.00
    5   12    0      2.43      0.00
    6   12    0     -8.27      0.00
    7   12    0      8.02      0.00
    8   12    0     -1.76      0.00
    9   12    0     -1.90      0.00
   10   12    0      0.52      0.00
  -10   13    0      1.21      0.00
   -9   13    0      0.12      0.00
   -8   13    0     -1.54      0.00
   -7   13    0      2.30      0.00
   -6   13    0     -3.89      0.00
   -5   13    0      1.50      0.00
   -4   13    0     -5.09      0.00
   -3   13    0      9.70      0.00
   -2   13    0    -10.54      0.00
   -1   13    0      2.18      0.00
    0   13    0      9.32      0.00
    1   13    0     -5.64      0.00
    2   13    0      0.11      0.00
    3   13    0     -2.06      0.00
    4   13    0      5.81      0.00
    5   13    0     -8.66      0.00
    6   13    0      7.21      0.00
    7   13    0      0.27      0.00
    8   13    0     -2.28      0.00
    9   13    0      2.03      0.00
   -9   14    0     -2.51      0.00
   -8   14    0      2.46      0.00
   -7   14    0     -0.39      0.00
   -6   14    0      0.95      0.00
   -5   14    0     -7.42      0.00
   -4   14    0      7.36      0.00
   -3   14    0     -3.73      0.00
   -2   14    0     -2.92      0.00
   -1   14    0      5.73      0.00
    0   14    0     -2.61      0.00
    1   14    0      3.11      0.00
    2   14    0     -3.54      0.00
    3   14    0      6.59      0.00
    4   14    0    -10.16      0.00
    5   14    0      3.30      0.00
    6   14    0      3.40      0.00
    7   14    0     -2.41      0.00
    8   14    0      1.60      0.00
    9   14    0      0.79      0.00
   -8   15    0     -1.08      0.00
   -7   15    0      2.11      0.00
   -6   15    0     -3.70      0.00
   -5   15    0      3.37      0.00
   -4   15    0     -2.37      0.00
   -3   15    0     -5.07      0.00
   -2   15    0      5.97      0.00
   -1   15    0     -1.84      0.00
    0   15    0      1.46      0.00
    1   15    0     -3.19      0.00
    2   15    0      9.33      0.00
    3   15    0     -6.98      0.00
    4   15    0     -1.25      0.00
    5   15    0      3.03      0.00
    6   15    0     -3.24      0.00
    7   15    0      1.23      0.00
    8   15    0      1.42      0.00
   -8   16    0      0.26      0.00
   -7   16    0     -2.91      0.00
   -6   16    0      2.22      0.00
   -5   16    0      1.66      0.00
   -4   16    0     -5.15      0.00
   -3   16    0      1.93      0.00
   -2   16    0     -1.59      0.00
   -1   16    0      2.53      0.00
    0   16    0     -4.23      0.00
    1   16    0      7.33      0.00
    2   16    0     -1.81      0.00
    3   16    0     -2.23      0.00
    4   16    0      3.64      0.00
    5   16    0     -2.84      0.00
    6   16    0     -0.78      0.00
    7   16    0      0.50      0.00
   -7   17    0     -0.08      0.00
   -6   17    0      1.31      0.00
   -5   17    0     -2.07      0.00
   -4   17    0      1.59      0.00
   -3   17    0     -1.18      0.00
   -2   17    0      0.78      0.00
   -1   17    0     -5.62      0.00
    0   17    0      5.14      0.00
    1   17    0      0.31      0.00
    2   17    0     -3.22      0.00
    3   17    0      4.04      0.00
    4   17    0     -0.72      0.00
    5   17    0     -1.36      0.00
    6   17    0     -0.64      0.00
   -6   18    0     -0.78      0.00
   -5   18    0      0.37      0.00
   -4   18    0     -0.02      0.00
   -3   18    0      2.39      0.00
   -2   18    0     -5.09      0.00
   -1   18    0      1.70      0.00
    0   18    0      0.59      0.00
    1   18    0     -3.08      0.00
    2   18    0      2.52      0.00
    3   18    0      0.56      0.00
    4   18    0     -0.45      0.00
    5   18    0     -1.81      0.00
   -4   19    0      1.65      0.00
   -3   19    0     -2.71      0.00
   -2   19    0      0.87      0.00
   -1   19    0      1.03      0.00
    0   19    0     -3.03      0.00
    1   19    0      1.49      0.00
    2   19    0      0.82      0.00
    3   19    0      0.49      0.00
    4   19    0     -1.46      0.00
   -2   20    0      1.11      0.00
   -1   20    0     -1.37      0.00
    0   20    0      0.30      0.00
    1   20    0     -0.16      0.00
   -2  -20    1      1.23      0.00
   -1  -20    1      0.46      0.00
    0  -20    1     -0.23      0.00
    1  -20    1     -1.53      0.00
    2  -20    1      2.17      0.00
    3  -20    1     -1.77      0.00
   -4  -19    1     -1.20      0.00
   -3  -19    1      0.23      0.00
   -2  -19    1      1.29      0.00
   -1  -19    1      1.24      0.00
    0  -19    1     -3.68      0.00
    1  -19    1      3.14      0.00
    2  -19    1     -2.30      0.00
    3  -19    1     -0.63      0.00
    4  -19    1      1.21      0.00
    5  -19    1      0.35      0.00
   -5  -18    1     -1.65      0.00
   -4  -18    1     -0.89      0.00
   -3  -18    1      1.42      0.00
   -2  -18    1      2.17      0.00
   -1  -18    1     -4.41      0.00
    0  -18    1      5.07      0.00
    1  -18    1     -2.24      0.00
    2  -18    1     -2.85      0.00
    3  -18    1      0.97      0.00
    4  -18    1      0.24      0.00
    5  -18    1      0.37      0.00
    6  -18    1     -0.62      0.00
   -6  -17    1     -0.50      0.00
   -5  -17    1     -1.76      0.00
   -4  -17    1     -0.43      0.00
   -3  -17    1      3.95      0.00
   -2  -17    1     -5.90      0.00
   -1  -17    1      5.57      0.00
    0  -17    1      0.95      0.00
    1  -17    1     -1.98      0.00
    2  -17    1      0.47      0.00
    3  -17    1     -0.98      0.00
    4  -17    1      0.31      0.00
    5  -17    1     -2.90      0.00
    6  -17    1      3.34      0.00
    7  -17    1     -1.60      0.00
   -7  -16    1      1.02      0.00
   -6  -16    1     -0.88      0.00
   -5  -16    1     -2.38      0.00
   -4  -16    1      4.67      0.00
   -3  -16    1     -7.82      0.00
   -2  -16    1      4.40      0.00
   -1  -16    1      3.02      0.00
    0  -16    1     -2.66      0.00
    1  -16    1      2.03      0.00
    2  -16    1      0.29      0.00
    3  -16    1      2.37      0.00
    4  -16    1     -7.88      0.00
    5  -16    1      4.27      0.00
    6  -16    1     -1.00      0.00
    7  -16    1     -0.57      0.00
    8  -16    1     -0.51      0.00
   -8  -15    1      1.35      0.00
   -7  -15    1      1.12      0.00
   -6  -15    1     -2.69      0.00
   -5  -15    1      6.91      0.00
   -4  -15    1     -7.37      0.00
   -3  -15    1     -1.43      0.00
   -2  -15    1      4.60      0.00
   -1  -15    1     -1.83      0.00
    0  -15    1      1.57      0.00
    1  -15    1     -1.93      0.00
    2  -15    1      6.89      0.00
    3  -15    1     -8.44      0.00
    4  -15    1      4.39      0.00
    5  -15    1     -1.98      0.00
    6  -15    1     -2.38      0.00
    7  -15    1      1.66      0.00
    8  -15    1      0.13      0.00
   -9  -14    1      1.02      0.00
   -8  -14    1      1.09      0.00
   -7  -14    1     -3.84      0.00
   -6  -14    1      8.09      0.00
   -5  -14    1     -2.29      0.00
   -4  -14    1     -4.22      0.00
   -3  -14    1      4.91      0.00
   -2  -14    1     -4.88      0.00
   -1  -14    1      1.75      0.00
    0  -14    1     -1.63      0.00
    1  -14    1      9.98      0.00
    2  -14    1    -10.61      0.00
    3  -14    1      3.52      0.00
    4  -14    1      3.15      0.00
    5  -14    1     -4.29      0.00
    6  -14    1     -0.28      0.00
    7  -14    1     -1.19      0.00
    8  -14    1      3.03      0.00
    9  -14    1     -2.47      0.00
   -9  -13    1      1.43      0.00
   -8  -13    1     -4.19      0.00
   -7  -13    1      4.89      0.00
   -6  -13    1      1.25      0.00
   -5  -13    1     -5.97      0.00
   -4  -13    1      6.70      0.00
   -3  -13    1     -2.30      0.00
   -2  -13    1      0.80      0.00
   -1  -13    1     -9.42      0.00
    0  -13    1     14.63      0.00
    1  -13    1     -5.80      0.00
    2  -13    1     -0.51      0.00
    3  -13    1      4.72      0.00
    4  -13    1     -4.99      0.00
    5  -13    1      2.41      0.00
    6  -13    1     -2.95      0.00
    7  -13    1      2.81      0.00
    8  -13    1     -5.53      0.00
    9  -13    1      2.95      0.00
   10  -13    1      0.30      0.00
  -10  -12    1      0.87      0.00
   -9  -12    1     -4.56      0.00
   -8  -12    1      1.88      0.00
   -7  -12    1      4.89      0.00
   -6  -12    1     -7.70      0.00
   -5  -12    1      3.68      0.00
   -4  -12    1     -0.82      0.00
   -3  -12    1      3.45      0.00
   -2  -12    1    -10.25      0.00
   -1  -12    1     11.81      0.00
    0  -12    1     -7.25      0.00
    1  -12    1     -3.28      0.00
    2  -12    1     11.94      0.00
    3  -12    1     -4.58      0.00
    4  -12    1      0.21      0.00
    5  -12    1     -3.64      0.00
    6  -12    1      7.90      0.00
    7  -12    1     -6.84      0.00
    8  -12    1     -1.58      0.00
    9  -12    1      1.73      0.00
   10  -12    1     -1.37      0.00
  -10  -11    1     -2.76      0.00
   -9  -11    1     -1.60      0.00
   -8  -11    1      5.28      0.00
   -7  -11    1     -4.79      0.00
   -6  -11    1      2.78      0.00
   -5  -11    1      0.50      0.00
   -4  -11    1      2.62      0.00
   -3  -11    1    -12.45      0.00
   -2  -11    1     10.63      0.00
   -1  -11    1      1.95      0.00
    0  -11    1    -13.44      0.00
    1  -11    1      6.75      0.00
    2  -11    1     -0.75      0.00
    3  -11    1      6.21      0.00
    4  -11    1     -4.97      0.00
    5  -11    1      8.18      0.00
    6  -11    1     -5.17      0.00
    7  -11    1     -1.09      0.00
    8  -11    1      3.65      0.00
    9  -11    1     -5.80      0.00
   10  -11    1      0.10      0.00
  -11  -10    1     -1.04      0.00
  -10  -10    1     -1.80      0.00
   -9  -10    1      4.70      0.00
   -8  -10    1     -3.75      0.00
   -7  -10    1     -1.73      0.00
   -6  -10    1      4.06      0.00
   -5  -10    1      8.47      0.00
   -4  -10    1    -11.35      0.00
   -3  -10    1      2.18      0.00
   -2  -10    1      6.39      0.00
   -1  -10    1    -12.82      0.00
    0  -10    1      8.65      0.00
    1  -10    1     -5.44      0.00
    2  -10    1     -0.72      0.00
    3  -10    1     -6.45      0.00
    4  -10    1     17.63      0.00
    5  -10    1     -1.70      0.00
    6  -10    1     -5.72      0.00
    7  -10    1      5.84      0.00
    8  -10    1     -2.64      0.00
    9  -10    1     -0.98      0.00
   10  -10    1     -2.59      0.00
   11  -10    1      1.47      0.00
  -11   -9    1     -2.34      0.00
  -10   -9    1      3.18      0.00
   -9   -9    1      0.20      0.00
   -8   -9    1     -3.04      0.00
   -7   -9    1     -1.88      0.00
   -6   -9    1      6.09      0.00
   -5   -9    1     -4.63      0.00
   -4   -9    1      4.95      0.00
   -3   -9    1     12.43      0.00
   -2   -9    1    -17.42      0.00
   -1   -9    1      1.36      0.00
    0   -9    1      0.87      0.00
    1   -9    1      5.70      0.00
    2   -9    1    -20.19      0.00
    3   -9    1      7.20      0.00
    4   -9    1      4.28      0.00
    5   -9    1     -0.39      0.00
    6   -9    1      8.76      0.00
    7   -9    1     -2.68      0.00
    8   -9    1     -1.64      0.00
    9   -9    1     -2.00      0.00
   10   -9    1      1.77      0.00
   11   -9    1     -1.07      0.00
  -11   -8    1      0.11      0.00
  -10   -8    1      1.09      0.00
   -9   -8    1     -2.59      0.00
   -8   -8    1     -1.28      0.00
   -7   -8    1      6.98      0.00
   -6   -8    1    -10.47      0.00
   -5   -8    1     -6.83      0.00
   -4   -8    1     18.87      0.00
   -3   -8    1      1.58      0.00
   -2   -8    1      2.33      0.00
   -1   -8    1     -5.72      0.00
    0   -8    1      5.24      0.00
    1   -8    1    -19.47      0.00
    2   -8    1      8.98      0.00
    3   -8    1      0.39      0.00
    4   -8    1    -14.96      0.00
    5   -8    1     10.12      0.00
    6   -8    1      8.32      0.00
    7   -8    1      2.10      0.00
    8   -8    1     -5.91      0.00
    9   -8    1      1.61      0.00
   10   -8    1     -1.28      0.00
   11   -8    1     -2.51      0.00
  -11   -7    1      2.59      0.00
  -10   -7    1     -1.96      0.00
   -9   -7    1     -4.03      0.00
   -8   -7    1      7.49      0.00
   -7   -7    1     -1.23      0.00
   -6   -7    1     -9.11      0.00
   -5   -7    1      2.29      0.00
   -4   -7    1     -7.36      0.00
   -3   -7    1      6.76      0.00
   -2   -7    1     14.04      0.00
   -1   -7    1     23.86      0.00
    0   -7    1    -30.22      0.00
    1   -7    1     -5.91      0.00
    2   -7    1     11.64      0.00
    3   -7    1    -11.98      0.00
    4   -7    1      0.48      0.00
    5   -7    1     -0.14      0.00
    6   -7    1      7.25      0.00
    7   -7    1     -0.68      0.00
    8   -7    1      5.66      0.00
    9   -7    1     -2.85      0.00
   10   -7    1     -6.43      0.00
   11   -7    1      1.75      0.00
   12   -7    1      0.14      0.00
  -12   -6    1      1.62      0.00
  -11   -6    1      2.91      0.00
  -10   -6    1     -3.81      0.00
   -9   -6    1      5.97      0.00
   -8   -6    1      1.16      0.00
   -7   -6    1     -7.83      0.00
   -6   -6    1      7.57      0.00
   -5   -6    1     -2.55      0.00
   -4   -6    1    -13.04      0.00
   -3   -6    1    -16.13      0.00
   -2   -6    1     38.84      0.00
   -1   -6    1      3.27      0.00
    0   -6    1      3.34      0.00
    1   -6    1      2.12      0.00
    2   -6    1    -25.89      0.00
    3   -6    1      0.27      0.00
    4   -6    1      5.63      0.00
    5   -6    1      9.28      0.00
    6   -6    1    -12.22      0.00
    7   -6    1      8.65      0.00
    8   -6    1      5.75      0.00
    9   -6    1     -6.12      0.00
   10   -6    1     -1.88      0.00
   11   -6    1     -0.69      0.00
   12   -6    1     -0.93      0.00
  -12   -5    1      0.94      0.00
  -11   -5    1     -5.02      0.00
  -10   -5    1      6.77      0.00
   -9   -5    1      6.28      0.00
   -8   -5    1     -5.98      0.00
   -7   -5    1      2.19      0.00
   -6   -5    1      0.21      0.00
   -5   -5    1      3.57      0.00
   -4   -5    1    -18.18      0.00
   -3   -5    1     11.87      0.00
   -2   -5    1    -17.99      0.00
   -1   -5    1      4.14      0.00
    0   -5    1     41.49      0.00
    1   -5    1     -6.38      0.00
    2   -5    1    -23.24      0.00
    3   -5    1    -20.27      0.00
    4   -5    1     19.28      0.00
    5   -5    1     -6.76      0.00
    6   -5    1      8.53      0.00
    7   -5    1      5.02      0.00
    8   -5    1     -4.67      0.00
    9   -5    1      0.99      0.00
   10   -5    1     -0.55      0.00
   11   -5    1     -2.25      0.00
   12   -5    1     -2.06      0.00
  -12   -4    1     -4.87      0.00
  -11   -4    1     -1.36      0.00
  -10   -4    1      3.98      0.00
   -9   -4    1     -0.74      0.00
   -8   -4    1      7.08      0.00
   -7   -4    1      2.62      0.00
   -6   -4    1      1.15      0.00
   -5   -4    1    -23.93      0.00
   -4   -4    1     23.30      0.00
   -3   -4    1      8.44      0.00
   -2   -4    1    -30.86      0.00
   -1   -4    1     14.31      0.00
    0   -4    1      2.17      0.00
    1   -4    1     15.27      0.00
    2   -4    1    -22.18      0.00
    3   -4    1      3.86      0.00
    4   -4    1    -33.13      0.00
    5   -4    1      5.16      0.00
    6   -4    1     22.02      0.00
    7   -4    1      0.10      0.00
    8   -4    1     -1.16      0.00
    9   -4    1     -0.30      0.00
   10   -4    1      0.92      0.00
   11   -4    1     -5.55      0.00
   12   -4    1      1.20      0.00
  -12   -3    1     -2.37      0.00
  -11   -3    1      1.30      0.00
  -10   -3    1     -6.48      0.00
   -9   -3    1     -0.34      0.00
   -8   -3    1      6.29      0.00
   -7   -3    1     16.45      0.00
   -6   -3    1    -17.40      0.00
   -5   -3    1     -3.44      0.00
   -4   -3    1      4.89      0.00
   -3   -3    1    -12.20      0.00
   -2   -3    1     46.29      0.00
   -1   -3    1    -11.64      0.00
    0   -3    1      2.43      0.00
    1   -3    1    -37.71      0.00
    2   -3    1     39.42      0.00
    3   -3    1    -23.93      0.00
    4   -3    1    -28.97      0.00
    5   -3    1      4.10      0.00
    6   -3    1      1.94      0.00
    7   -3    1     10.84      0.00
    8   -3    1      4.35      0.00
    9   -3    1      4.49      0.00
   10   -3    1     -8.98      0.00
   11   -3    1     -0.21      0.00
   12   -3    1      0.67      0.00
  -12   -2    1      2.71      0.00
  -11   -2    1     -2.92      0.00
  -10   -2    1     -2.99      0.00
   -9   -2    1     -4.68      0.00
   -8   -2    1      8.49      0.00
   -7   -2    1     -3.24      0.00
   -6   -2    1      5.48      0.00
   -5   -2    1     12.35      0.00
   -4   -2    1    -43.53      0.00
   -3   -2    1      5.20      0.00
   -2   -2    1     20.01      0.00
   -1   -2    1     75.07      0.00
    0   -2    1    -42.76      0.00
    1   -2    1     24.50      0.00
    2   -2    1    -13.95      0.00
    3   -2    1    -27.10      0.00
    4   -2    1     13.71      0.00
    5   -2    1    -18.59      0.00
    6   -2    1     -5.39      0.00
    7   -2    1      0.78      0.00
    8   -2    1     19.05      0.00
    9   -2    1     -3.38      0.00
   10   -2    1     -2.55      0.00
   11   -2    1      0.98      0.00
   12   -2    1     -2.70      0.00
  -12   -1    1     -0.94      0.00
  -11   -1    1     -1.80      0.00
  -10   -1    1     -3.20      0.00
   -9   -1    1      6.85      0.00
   -8   -1    1     -4.53      0.00
   -7   -1    1     -8.61      0.00
   -6   -1    1     22.75      0.00
   -5   -1    1    -14.22      0.00
   -4   -1    1     -5.23      0.00
   -3   -1    1    -33.80      0.00
   -2   -1    1     16.65      0.00
   -1   -1    1      5.88      0.00
    1   -1    1     38.03      0.00
    2   -1    1    -57.96      0.00
    3   -1    1      7.46      0.00
    4   -1    1    -10.85      0.00
    5   -1    1      2.35      0.00
    6   -1    1    -18.75      0.00
    7   -1    1     10.76      0.00
    8   -1    1     -0.71      0.00
    9   -1    1      0.90      0.00
   10   -1    1      6.80      0.00
   11   -1    1     -4.79      0.00
   12   -1    1     -1.36      0.00
  -12    0    1     -0.84      0.00
  -11    0    1     -5.41      0.00
  -10    0    1      2.69      0.00
   -9    0    1      3.82      0.00
   -8    0    1     -5.49      0.00
   -7    0    1     15.69      0.00
   -6    0    1    -13.51      0.00
   -5    0    1     -1.37      0.00
   -4    0    1     -9.14      0.00
   -3    0    1      7.86      0.00
   -2    0    1    -51.10      0.00
   -1    0    1    -20.26      0.00
    1    0    1     12.12      0.00
    2    0    1     36.74      0.00
    3    0    1    -25.50      0.00
    4    0    1     -8.29      0.00
    5    0    1    -20.33      0.00
    6    0    1     16.20      0.00
    7    0    1      0.13      0.00
    8    0    1    -10.11      0.00
    9    0    1      8.15      0.00
   10    0    1     -0.91      0.00
   11    0    1     -0.99      0.00
   12    0    1     -1.98      0.00
  -12    1    1     -1.84      0.00
  -11    1    1     -0.23      0.00
  -10    1    1     -0.48      0.00
   -9    1    1     -9.14      0.00
   -8    1    1     15.37      0.00
   -7    1    1      8.09      0.00
   -6    1    1     -1.00      0.00
   -5    1    1    -16.95      0.00
   -4    1    1      6.18      0.00
   -3    1    1    -13.38      0.00
   -2    1    1    -38.04      0.00
   -1    1    1     32.66      0.00
    0    1    1    -59.10      0.00
    1    1    1     59.65      0.00
    2    1    1     37.82      0.00
    3    1    1     21.10      0.00
    4    1    1    -37.45      0.00
    5    1    1     -5.50      0.00
    6    1    1     10.55      0.00
    7    1    1     -6.63      0.00
    8    1    1      9.15      0.00
    9    1    1     -1.58      0.00
   10    1    1     -2.36      0.00
   11    1    1     -2.74      0.00
   12    1    1      1.71      0.00
  -12    2    1      0.33      0.00
  -11    2    1      2.50      0.00
  -10    2    1     -9.38      0.00
   -9    2    1     -0.56      0.00
   -8    2    1      4.31      0.00
   -7    2    1      8.48      0.00
   -6    2    1      7.46      0.00
   -5    2    1      9.61      0.00
   -4    2    1    -14.91      0.00
   -3    2    1    -45.14      0.00
   -2    2    1     34.92      0.00
   -1    2    1    -26.22      0.00
    0    2    1    -14.57      0.00
    1    2    1    -16.32      0.00
    2    2    1     41.06      0.00
    3    2    1      5.58      0.00
    4    2    1     -0.75      0.00
    5    2    1      5.49      0.00
    6    2    1    -23.81      0.00
    7    2    1      8.72      0.00
    8    2    1      9.87      0.00
    9    2    1      2.60      0.00
   10    2    1     -4.52      0.00
   11    2    1     -0.21      0.00
   12    2    1     -0.74      0.00
  -12    3    1      2.46      0.00
  -11    3    1     -4.15      0.00
  -10    3    1     -1.81      0.00
   -9    3    1      0.37      0.00
   -8    3    1     -2.50      0.00
   -7    3    1     -3.04      0.00
   -6    3    1     18.54      0.00
   -5    3    1     22.12      0.00
   -4    3    1    -28.32      0.00
   -3    3    1     -0.02      0.00
   -2    3    1    -23.42      0.00
   -1    3    1     -2.87      0.00
    0    3    1      5.55      0.00
    1    3    1     14.12      0.00
    2    3    1    -21.00      0.00
    3    3    1     -7.41      0.00
    4    3    1     33.09      0.00
    5    3    1    -17.18      0.00
    6    3    1     -6.54      0.00
    7    3    1      0.45      0.00
    8    3    1      6.42      0.00
    9    3    1      1.69      0.00
   10    3    1      3.47      0.00
   11    3    1      1.91      0.00
   12    3    1     -5.24      0.00
  -12    4    1     -0.72      0.00
  -11    4    1     -2.77      0.00
  -10    4    1     -1.20      0.00
   -9    4    1      1.12      0.00
   -8    4    1     -6.13      0.00
   -7    4    1      0.96      0.00
   -6    4    1     13.19      0.00
   -5    4    1     -6.51      0.00
   -4    4    1     22.29      0.00
   -3    4    1     -4.31      0.00
   -2    4    1    -27.77      0.00
   -1    4    1    -23.37      0.00
    0    4    1     31.86      0.00
    1    4    1     19.83      0.00
    2    4    1    -21.36      0.00
    3    4    1     13.42      0.00
    4    4    1    -13.17      0.00
    5    4    1     -1.76      0.00
    6    4    1      0.76      0.00
    7    4    1      2.35      0.00
    8    4    1     -5.75      0.00
    9    4    1      2.65      0.00
   10    4    1      9.17      0.00
   11    4    1     -3.01      0.00
   12    4    1     -0.21      0.00
  -12    5    1     -0.75      0.00
  -11    5    1     -0.89      0.00
  -10    5    1      0.27      0.00
   -9    5    1     -8.04      0.00
   -8    5    1      0.61      0.00
   -7    5    1     11.86      0.00
   -6    5    1    -10.83      0.00
   -5    5    1      5.72      0.00
   -4    5    1     10.43      0.00
   -3    5    1      8.70      0.00
   -2    5    1    -23.35      0.00
   -1    5    1     -6.53      0.00
    0    5    1      0.68      0.00
    1    5    1     -7.36      0.00
    2    5    1     41.34      0.00
    3    5    1     -1.20      0.00
    4    5    1    -15.00      0.00
    5    5    1     -6.55      0.00
    6    5    1      7.28      0.00
    7    5    1     -4.94      0.00
    8    5    1     -2.33      0.00
    9    5    1      6.54      0.00
   10    5    1     -1.99      0.00
   11    5    1      0.72      0.00
   12    5    1      2.55      0.00
  -12    6    1     -0.31      0.00
  -11    6    1      3.53      0.00
  -10    6    1     -4.79      0.00
   -9    6    1     -6.31      0.00
   -8    6    1      4.39      0.00
   -7    6    1     -1.78      0.00
   -6    6    1      6.53      0.00
   -5    6    1      2.67      0.00
   -4    6    1      5.24      0.00
   -3    6    1    -13.00      0.00
   -2    6    1      8.20      0.00
   -1    6    1      5.67      0.00
    0    6    1    -38.68      0.00
    1    6    1     10.44      0.00
    2    6    1     17.22      0.00
    3    6    1     13.62      0.00
    4    6    1     -5.63      0.00
    5    6    1      3.19      0.00
    6    6    1     -7.84      0.00
    7    6    1     -5.78      0.00
    8    6    1      7.51      0.00
    9    6    1     -0.75      0.00
   10    6    1     -3.27      0.00
   11    6    1      1.92      0.00
   12    6    1      1.21      0.00
  -12    7    1      3.03      0.00
  -11    7    1     -0.63      0.00
  -10    7    1     -3.65      0.00
   -9    7    1      2.88      0.00
   -8    7    1     -6.76      0.00
   -7    7    1     -1.56      0.00
   -6    7    1      5.45      0.00
   -5    7    1     16.03      0.00
   -4    7    1     -9.51      0.00
   -3    7    1     -6.60      0.00
   -2    7    1     14.76      0.00
   -1    7    1    -20.97      0.00
    0    7    1      2.79      0.00
    1    7    1     -7.79      0.00
    2    7    1      2.04      0.00
    3    7    1     -2.62      0.00
    4    7    1     21.21      0.00
    5    7    1      0.31      0.00
    6    7    1    -13.11      0.00
    7    7    1      3.47      0.00
    8    7    1      0.53      0.00
    9    7    1     -2.01      0.00
   10    7    1      0.12      0.00
   11    7    1      1.65      0.00
  -11    8    1     -1.97      0.00
  -10    8    1      2.61      0.00
   -9    8    1     -2.56      0.00
   -8    8    1     -1.50      0.00
   -7    8    1     -5.61      0.00
   -6    8    1      7.37      0.00
   -5    8    1      2.39      0.00
   -4    8    1      0.68      0.00
   -3    8    1     16.45      0.00
   -2    8    1    -20.13      0.00
   -1    8    1      0.96      0.00
    0    8    1     -0.99      0.00
    1    8    1      7.57      0.00
    2    8    1    -20.45      0.00
    3    8    1      5.81      0.00
    4    8    1     10.12      0.00
    5    8    1     -5.37      0.00
    6    8    1      5.25      0.00
    7    8    1     -0.93      0.00
    8    8    1     -2.54      0.00
    9    8    1     -1.91      0.00
   10    8    1      4.50      0.00
   11    8    1     -1.12      0.00
  -11    9    1      2.54      0.00
  -10    9    1     -1.68      0.00
   -9    9    1     -1.19      0.00
   -8    9    1     -4.67      0.00
   -7    9    1      5.02      0.00
   -6    9    1     -2.14      0.00
   -5    9    1     -9.49      0.00
   -4    9    1     20.23      0.00
   -3    9    1     -1.80      0.00
   -2    9    1      1.16      0.00
   -1    9    1     -7.20      0.00
    0    9    1      9.32      0.00
    1    9    1    -10.71      0.00
    2    9    1      0.71      0.00
    3    9    1      7.71      0.00
    4    9    1    -14.54      0.00
    5    9    1      5.92      0.00
    6    9    1      4.31      0.00
    7    9    1      1.43      0.00
    8    9    1     -5.30      0.00
    9    9    1      4.07      0.00
   10    9    1      0.27      0.00
   11    9    1     -1.62      0.00
  -11   10    1      0.43      0.00
  -10   10    1      1.27      0.00
   -9   10    1     -5.47      0.00
   -8   10    1      0.71      0.00
   -7   10    1      2.01      0.00
   -6   10    1     -9.07      0.00
   -5   10    1      8.95      0.00
   -4   10    1     -4.95      0.00
   -3   10    1      5.70      0.00
   -2   10    1      0.72      0.00
   -1   10    1      8.79      0.00
    0   10    1     -8.35      0.00
    1   10    1     -7.82      0.00
    2   10    1     16.14      0.00
    3   10    1    -11.50      0.00
    4   10    1      0.62      0.00
    5   10    1     -1.47      0.00
    6   10    1      4.67      0.00
    7   10    1     -5.08      0.00
    8   10    1      3.88      0.00
    9   10    1      1.59      0.00
   10   10    1     -3.78      0.00
  -10   11    1     -0.78      0.00
   -9   11    1      0.93      0.00
   -8   11    1      1.84      0.00
   -7   11    1    -10.33      0.00
   -6   11    1      6.74      0.00
   -5   11    1     -1.52      0.00
   -4   11    1     -0.21      0.00
   -3   11    1     -5.79      0.00
   -2   11    1      9.05      0.00
   -1   11    1      4.62      0.00
    0   11    1    -13.35      0.00
    1   11    1     14.63      0.00
    2   11    1     -9.49      0.00
    3   11    1      2.11      0.00
    4   11    1     -0.95      0.00
    5   11    1      4.78      0.00
    6   11    1     -6.85      0.00
    7   11    1      1.19      0.00
    8   11    1      5.11      0.00
    9   11    1     -4.64      0.00
   10   11    1      0.56      0.00
  -10   12    1     -0.89      0.00
   -9   12    1      5.04      0.00
   -8   12    1     -5.31      0.00
   -7   12    1      1.53      0.00
   -6   12    1     -2.23      0.00
   -5   12    1      1.23      0.00
   -4   12    1     -3.50      0.00
   -3   12    1      0.85      0.00
   -2   12    1      4.43      0.00
   -1   12    1    -11.67      0.00
    0   12    1     15.92      0.00
    1   12    1     -5.69      0.00
    2   12    1     -0.71      0.00
    3   12    1     -2.95      0.00
    4   12    1      6.20      0.00
    5   12    1     -2.61      0.00
    6   12    1     -3.47      0.00
    7   12    1      7.14      0.00
    8   12    1     -3.64      0.00
    9   12    1      0.75      0.00
   10   12    1     -0.17      0.00
   -9   13    1     -2.60      0.00
   -8   13    1      1.49      0.00
   -7   13    1      0.72      0.00
   -6   13    1     -0.81      0.00
   -5   13    1     -3.74      0.00
   -4   13    1     -0.81      0.00
   -3   13    1      8.31      0.00
   -2   13    1    -12.94      0.00
   -1   13    1      7.47      0.00
    0   13    1      0.77      0.00
    1   13    1      1.31      0.00
    2   13    1     -3.41      0.00
    3   13    1      2.91      0.00
    4   13    1     -0.74      0.00
    5   13    1     -6.62      0.00
    6   13    1      8.87      0.00
    7   13    1     -2.80      0.00
    8   13    1     -0.17      0.00
    9   13    1      1.59      0.00
   -9   14    1     -1.36      0.00
   -8   14    1     -0.09      0.00
   -7   14    1      1.78      0.00
   -6   14    1     -0.52      0.00
   -5   14    1     -4.74      0.00
   -4   14    1      6.23      0.00
   -3   14    1     -8.40      0.00
   -2   14    1      4.35      0.00
   -1   14    1      0.29      0.00
    0   14    1      0.11      0.00
    1   14    1     -1.07      0.00
    2   14    1      2.83      0.00
    3   14    1      3.09      0.00
    4   14    1    -10.05      0.00
    5   14    1      5.69      0.00
    6   14    1     -1.36      0.00
    7   14    1     -0.49      0.00
    8   14    1      1.32      0.00
   -8   15    1     -0.13      0.00
   -7   15    1     -0.43      0.00
   -6   15    1     -2.36      0.00
   -5   15    1      6.19      0.00
   -4   15    1     -6.31      0.00
   -3   15    1     -0.82      0.00
   -2   15    1      1.24      0.00
   -1   15    1      1.51      0.00
    0   15    1     -1.94      0.00
    1   15    1      0.29      0.00
    2   15    1      7.62      0.00
    3   15    1     -8.00      0.00
    4   15    1      3.63      0.00
    5   15    1     -0.85      0.00
    6   15    1     -2.18      0.00
    7   15    1     -0.04      0.00
    8   15    1      1.62      0.00
   -7   16    1     -2.81      0.00
   -6   16    1      3.09      0.00
   -5   16    1     -1.16      0.00
   -4   16    1     -0.64      0.00
   -3   16    1     -0.33      0.00
   -2   16    1     -0.11      0.00
   -1   16    1     -1.68      0.00
    0   16    1     -1.57      0.00
    1   16    1      7.37      0.00
    2   16    1     -5.65      0.00
    3   16    1      2.74      0.00
    4   16    1      1.29      0.00
    5   16    1     -1.37      0.00
    6   16    1     -1.59      0.00
    7   16    1      1.15      0.00
   -7   17    1      1.52      0.00
   -6   17    1     -0.49      0.00
   -5   17    1     -0.87      0.00
   -4   17    1      0.38      0.00
   -3   17    1      1.46      0.00
   -2   17    1     -1.65      0.00
   -1   17    1     -4.74      0.00
    0   17    1      5.69      0.00
    1   17    1     -3.76      0.00
    2   17    1      0.49      0.00
    3   17    1      1.78      0.00
    4   17    1      0.60      0.00
    5   17    1     -2.32      0.00
    6   17    1      0.18      0.00
   -5   18    1     -0.28      0.00
   -4   18    1      0.86      0.00
   -3   18    1      0.74      0.00
   -2   18    1     -4.11      0.00
   -1   18    1      3.83      0.00
    0   18    1     -3.08      0.00
    1   18    1     -0.31      0.00
    2   18    1      0.97      0.00
    3   18    1      1.50      0.00
    4   18    1     -1.53      0.00
    5   18    1     -0.67      0.00
   -4   19    1      1.23      0.00
   -3   19    1     -3.03      0.00
   -2   19    1      2.61      0.00
   -1   19    1     -1.33      0.00
    0   19    1     -0.84      0.00
    1   19    1     -0.05      0.00
    2   19    1      1.72      0.00
    3   19    1     -0.54      0.00
   -1   20    1     -0.29      0.00
    0   20    1     -0.41      0.00
   -2  -20    2      0.58      0.00
   -1  -20    2      2.01      0.00
    0  -20    2     -2.09      0.00
    1  -20    2     -0.11      0.00
    2  -20    2      1.66      0.00
    3  -20    2     -2.12      0.00
   -4  -19    2     -0.83      0.00
   -3  -19    2     -0.33      0.00
   -2  -19    2      2.94      0.00
   -1  -19    2     -1.31      0.00
    0  -19    2     -0.91      0.00
    1  -19    2      2.80      0.00
    2  -19    2     -4.20      0.00
    3  -19    2      0.94      0.00
    4  -19    2      0.08      0.00
    5  -19    2      1.15      0.00
   -6  -18    2      0.00      0.00
   -5  -18    2     -1.07      0.00
   -4  -18    2     -2.21      0.00
   -3  -18    2      3.50      0.00
   -2  -18    2     -1.08      0.00
   -1  -18    2     -1.96      0.00
    0  -18    2      6.45      0.00
    1  -18    2     -4.09      0.00
    2  -18    2      0.26      0.00
    3  -18    2     -1.56      0.00
    4  -18    2      1.18      0.00
    5  -18    2     -1.41      0.00
    6  -18    2      0.87      0.00
   -7  -17    2      0.77      0.00
   -6  -17    2      0.37      0.00
   -5  -17    2     -3.19      0.00
   -4  -17    2      2.09      0.00
   -3  -17    2     -0.16      0.00
   -2  -17    2     -4.66      0.00
   -1  -17    2      7.74      0.00
    0  -17    2     -3.01      0.00
    1  -17    2      2.24      0.00
    2  -17    2     -1.22      0.00
    3  -17    2      2.15      0.00
    4  -17    2     -3.55      0.00
    5  -17    2     -1.61      0.00
    6  -17    2      3.02      0.00
    7  -17    2     -1.76      0.00
   -7  -16    2      2.11      0.00
   -6  -16    2     -2.23      0.00
   -5  -16    2      1.48      0.00
   -4  -16    2      2.01      0.00
   -3  -16    2     -9.40      0.00
   -2  -16    2      7.75      0.00
   -1  -16    2     -1.53      0.00
    0  -16    2      1.11      0.00
    1  -16    2     -1.90      0.00
    2  -16    2      4.74      0.00
    3  -16    2     -1.09      0.00
    4  -16    2     -5.33      0.00
    5  -16    2      4.21      0.00
    6  -16    2     -3.68      0.00
    7  -16    2      1.59      0.00
    8  -16    2     -0.86      0.00
   -8  -15    2      1.71      0.00
   -7  -15    2     -1.17      0.00
   -6  -15    2      0.73      0.00
   -5  -15    2      6.88      0.00
   -4  -15    2     -9.76      0.00
   -3  -15    2      4.21      0.00
   -2  -15    2     -2.28      0.00
   -1  -15    2      1.47      0.00
    0  -15    2     -1.45      0.00
    1  -15    2      3.29      0.00
    2  -15    2      1.60      0.00
    3  -15    2     -7.30      0.00
    4  -15    2      8.32      0.00
    5  -15    2     -5.38      0.00
    6  -15    2     -0.10      0.00
    7  -15    2     -0.91      0.00
    8  -15    2      2.29      0.00
    9  -15    2     -1.24      0.00
   -9  -14    2      1.44      0.00
   -8  -14    2     -0.97      0.00
   -7  -14    2     -2.39      0.00
   -6  -14    2      8.90      0.00
   -5  -14    2     -6.84      0.00
   -4  -14    2      2.88      0.00
   -3  -14    2      0.76      0.00
   -2  -14    2     -1.21      0.00
   -1  -14    2     -5.18      0.00
    0  -14    2      4.09      0.00
    1  -14    2      7.92      0.00
    2  -14    2    -11.55      0.00
    3  -14    2      8.11      0.00
    4  -14    2     -2.69      0.00
    5  -14    2      0.96      0.00
    6  -14    2     -2.70      0.00
    7  -14    2      0.45      0.00
    8  -14    2      0.22      0.00
    9  -14    2     -1.22      0.00
   -9  -13    2     -0.64      0.00
   -8  -13    2     -4.10      0.00
   -7  -13    2      7.65      0.00
   -6  -13    2     -4.54      0.00
   -5  -13    2     -1.20      0.00
   -4  -13    2      2.90      0.00
   -3  -13    2      1.59      0.00
   -2  -13    2     -3.54      0.00
   -1  -13    2     -4.09      0.00
    0  -13    2     10.20      0.00
    1  -13    2    -10.25      0.00
    2  -13    2      9.42      0.00
    3  -13    2     -1.10      0.00
    4  -13    2     -1.71      0.00
    5  -13    2     -1.41      0.00
    6  -13    2      2.05      0.00
    7  -13    2      0.96      0.00
    8  -13    2     -6.85      0.00
    9  -13    2      3.74      0.00
   10  -13    2     -0.77      0.00
  -10  -12    2      0.08      0.00
   -9  -12    2     -5.53      0.00
   -8  -12    2      4.79      0.00
   -7  -12    2      0.06      0.00
   -6  -12    2     -3.39      0.00
   -5  -12    2      1.92      0.00
   -4  -12    2      1.24      0.00
   -3  -12    2     -2.32      0.00
   -2  -12    2     -6.03      0.00
   -1  -12    2     15.49      0.00
    0  -12    2    -16.65      0.00
    1  -12    2      3.04      0.00
    2  -12    2      5.17      0.00
    3  -12    2      2.02      0.00
    4  -12    2     -3.00      0.00
    5  -12    2     -0.25      0.00
    6  -12    2      5.63      0.00
    7  -12    2     -6.95      0.00
    8  -12    2      2.96      0.00
    9  -12    2     -2.46      0.00
   10  -12    2     -0.88      0.00
  -10  -11    2     -3.54      0.00
   -9  -11    2      1.67      0.00
   -8  -11    2      1.27      0.00
   -7  -11    2     -4.22      0.00
   -6  -11    2      2.99      0.00
   -5  -11    2      4.86      0.00
   -4  -11    2     -0.83      0.00
   -3  -11    2    -12.31      0.00
   -2  -11    2     15.58      0.00
   -1  -11    2     -8.58      0.00
    0  -11    2     -0.71      0.00
    1  -11    2     -1.01      0.00
    2  -11    2     -0.74      0.00
    3  -11    2      0.30      0.00
    4  -11    2      2.96      0.00
    5  -11    2      8.35      0.00
    6  -11    2     -9.69      0.00
    7  -11    2      4.06      0.00
    8  -11    2      1.65      0.00
    9  -11    2     -3.64      0.00
   10  -11    2     -1.33      0.00
  -11  -10    2     -2.19      0.00
  -10  -10    2      0.27      0.00
   -9  -10    2      3.46      0.00
   -8  -10    2     -3.68      0.00
   -7  -10    2     -3.39      0.00
   -6  -10    2      5.01      0.00
   -5  -10    2      6.58      0.00
   -4  -10    2     -9.93      0.00
   -3  -10    2     12.81      0.00
   -2  -10    2     -7.45      0.00
   -1  -10    2     -5.93      0.00
    0  -10    2      4.77      0.00
    1  -10    2      2.30      0.00
    2  -10    2     -9.52      0.00
    3  -10    2     -7.68      0.00
    4  -10    2     17.73      0.00
    5  -10    2     -4.01      0.00
    6  -10    2      2.39      0.00
    7  -10    2      1.62      0.00
    8  -10    2     -1.93      0.00
    9  -10    2     -0.26      0.00
   10  -10    2     -1.50      0.00
   11  -10    2      0.91      0.00
  -11   -9    2     -1.67      0.00
  -10   -9    2      2.24      0.00
   -9   -9    2     -0.89      0.00
   -8   -9    2     -3.12      0.00
   -7   -9    2      1.90      0.00
   -6   -9    2      1.66      0.00
   -5   -9    2    -12.07      0.00
   -4   -9    2     16.14      0.00
   -3   -9    2      6.99      0.00
   -2   -9    2     -7.56      0.00
   -1   -9    2     -5.07      0.00
    0   -9    2      3.95      0.00
    1   -9    2     -0.50      0.00
    2   -9    2    -13.76      0.00
    3   -9    2      9.99      0.00
    4   -9    2    -11.13      0.00
    5   -9    2      5.52      0.00
    6   -9    2      9.25      0.00
    7   -9    2      0.74      0.00
    8   -9    2     -3.63      0.00
    9   -9    2     -1.46      0.00
   10   -9    2      2.51      0.00
   11   -9    2     -2.63      0.00
  -11   -8    2      0.53      0.00
  -10   -8    2      0.46      0.00
   -9   -8    2     -4.49      0.00
   -8   -8    2      0.81      0.00
   -7   -8    2      8.58      0.00
   -6   -8    2    -14.26      0.00
   -5   -8    2     -1.49      0.00
   -4   -8    2      4.36      0.00
   -3   -8    2      5.26      0.00
   -2   -8    2      6.76      0.00
   -1   -8    2      8.92      0.00
    0   -8    2     -4.91      0.00
    1   -8    2    -24.20      0.00
    2   -8    2     20.49      0.00
    3   -8    2     -8.17      0.00
    4   -8    2     -8.54      0.00
    5   -8    2      0.97      0.00
    6   -8    2      9.20      0.00
    7   -8    2      2.72      0.00
    8   -8    2     -1.68      0.00
    9   -8    2      1.92      0.00
   10   -8    2     -4.71      0.00
   11   -8    2     -0.88      0.00
  -12   -7    2      0.48      0.00
  -11   -7    2      4.15      0.00
  -10   -7    2     -3.19      0.00
   -9   -7    2     -2.00      0.00
   -8   -7    2      8.52      0.00
   -7   -7    2     -7.69      0.00
   -6   -7    2      1.53      0.00
   -5   -7    2     -0.08      0.00
   -4   -7    2    -10.89      0.00
   -3   -7    2     -9.01      0.00
   -2   -7    2     21.74      0.00
   -1   -7    2     29.30      0.00
    0   -7    2    -25.19      0.00
    1   -7    2      6.34      0.00
    2   -7    2    -10.50      0.00
    3   -7    2     -3.52      0.00
    4   -7    2      0.11      0.00
    5   -7    2      3.59      0.00
    6   -7    2     -2.17      0.00
    7   -7    2      0.16      0.00
    8   -7    2     10.80      0.00
    9   -7    2     -4.60      0.00
   10   -7    2     -4.70      0.00
   11   -7    2      0.36      0.00
   12   -7    2     -0.39      0.00
  -12   -6    2      1.53      0.00
  -11   -6    2     -0.16      0.00
  -10   -6    2     -1.35      0.00
   -9   -6    2      9.72      0.00
   -8   -6    2     -4.22      0.00
   -7   -6    2     -3.33      0.00
   -6   -6    2      4.09      0.00
   -5   -6    2      4.34      0.00
   -4   -6    2    -14.69      0.00
   -3   -6    2    -15.77      0.00
   -2   -6    2     22.91      0.00
   -1   -6    2    -11.34      0.00
    0   -6    2     37.08      0.00
    1   -6    2     -1.59      0.00
    2   -6    2    -22.82      0.00
    3   -6    2    -15.34      0.00
    4   -6    2     11.74      0.00
    5   -6    2      6.56      0.00
    6   -6    2    -10.44      0.00
    7   -6    2     10.08      0.00
    8   -6    2      0.02      0.00
    9   -6    2     -1.02      0.00
   10   -6    2     -1.28      0.00
   11   -6    2     -1.36      0.00
   12   -6    2     -1.75      0.00
  -12   -5    2     -0.79      0.00
  -11   -5    2     -6.72      0.00
  -10   -5    2      7.79      0.00
   -9   -5    2      2.16      0.00
   -8   -5    2      0.21      0.00
   -7   -5    2      2.41      0.00
   -6   -5    2      1.39      0.00
   -5   -5    2     -5.88      0.00
   -4   -5    2     -7.55      0.00
   -3   -5    2     26.51      0.00
   -2   -5    2    -44.50      0.00
   -1   -5    2     12.44      0.00
    0   -5    2     19.84      0.00
    1   -5    2     17.48      0.00
    2   -5    2    -20.18      0.00
    3   -5    2    -15.90      0.00
    4   -5    2      0.03      0.00
    5   -5    2    -11.94      0.00
    6   -5    2     21.19      0.00
    7   -5    2      0.59      0.00
    8   -5    2     -2.80      0.00
    9   -5    2      0.14      0.00
   10   -5    2      1.62      0.00
   11   -5    2     -3.24      0.00
   12   -5    2     -1.78      0.00
  -12   -4    2     -5.33      0.00
  -11   -4    2      1.15      0.00
  -10   -4    2     -2.58      0.00
   -9   -4    2     -2.05      0.00
   -8   -4    2      7.16      0.00
   -7   -4    2     10.33      0.00
   -6   -4    2     -0.68      0.00
   -5   -4    2    -27.37      0.00
   -4   -4    2     26.70      0.00
   -3   -4    2     -8.52      0.00
   -2   -4    2      9.63      0.00
   -1   -4    2     -4.94      0.00
    0   -4    2      1.72      0.00
    1   -4    2     -4.82      0.00
    2   -4    2      4.09      0.00
    3   -4    2     10.75      0.00
    4   -4    2    -48.64      0.00
    5   -4    2      5.75      0.00
    6   -4    2      9.55      0.00
    7   -4    2      8.06      0.00
    8   -4    2      1.11      0.00
    9   -4    2      2.00      0.00
   10   -4    2     -1.53      0.00
   11   -4    2     -5.19      0.00
   12   -4    2      1.80      0.00
  -12   -3    2      0.73      0.00
  -11   -3    2     -0.20      0.00
  -10   -3    2     -5.82      0.00
   -9   -3    2     -4.00      0.00
   -8   -3    2      3.77      0.00
   -7   -3    2     14.83      0.00
   -6   -3    2    -13.64      0.00
   -5   -3    2     15.69      0.00
   -4   -3    2    -25.51      0.00
   -3   -3    2    -10.11      0.00
   -2   -3    2     38.45      0.00
   -1   -3    2     27.63      0.00
    0   -3    2     -7.53      0.00
    1   -3    2    -33.47      0.00
    2   -3    2     38.99      0.00
    3   -3    2    -33.78      0.00
    4   -3    2     -0.74      0.00
    5   -3    2    -12.55      0.00
    6   -3    2     -4.65      0.00
    7   -3    2      4.74      0.00
    8   -3    2     11.98      0.00
    9   -3    2      5.85      0.00
   10   -3    2     -9.15      0.00
   11   -3    2      1.92      0.00
   12   -3    2     -1.61      0.00
  -12   -2    2      2.17      0.00
  -11   -2    2     -2.39      0.00
  -10   -2    2     -2.76      0.00
   -9   -2    2     -2.28      0.00
   -8   -2    2      6.00      0.00
   -7   -2    2    -14.68      0.00
   -6   -2    2     20.82      0.00
   -5   -2    2      4.90      0.00
   -4   -2    2    -26.50      0.00
   -3   -2    2    -16.60      0.00
   -2   -2    2     -0.62      0.00
   -1   -2    2     66.55      0.00
    0   -2    2     -5.72      0.00
    1   -2    2     61.79      0.00
    2   -2    2    -49.35      0.00
    3   -2    2     -7.98      0.00
    4   -2    2      6.30      0.00
    5   -2    2     -6.57      0.00
    6   -2    2    -14.90      0.00
    7   -2    2     -1.64      0.00
    8   -2    2     15.10      0.00
    9   -2    2     -3.58      0.00
   10   -2    2      4.87      0.00
   11   -2    2     -1.61      0.00
   12   -2    2     -2.25      0.00
  -12   -1    2     -0.86      0.00
  -11   -1    2     -3.05      0.00
  -10   -1    2     -2.95      0.00
   -9   -1    2      9.29      0.00
   -8   -1    2     -9.07      0.00
   -7   -1    2      2.55      0.00
   -6   -1    2      7.44      0.00
   -5   -1    2     -8.87      0.00
   -4   -1    2      1.90      0.00
   -3   -1    2    -22.45      0.00
   -2   -1    2     -6.37      0.00
   -1   -1    2    -53.06      0.00
    0   -1    2    129.19      0.00
    1   -1    2     28.46      0.00
    2   -1    2     -8.21      0.00
    3   -1    2     -5.90      0.00
    4   -1    2    -13.18      0.00
    5   -1    2     -3.14      0.00
    6   -1    2     -8.76      0.00
    7   -1    2     10.36      0.00
    8   -1    2    -11.15      0.00
    9   -1    2      5.44      0.00
   10   -1    2      5.17      0.00
   11   -1    2     -2.62      0.00
   12   -1    2     -1.66      0.00
  -12    0    2     -0.31      0.00
  -11    0    2     -4.52      0.00
  -10    0    2      3.19      0.00
   -9    0    2     -4.85      0.00
   -8    0    2      2.77      0.00
   -7    0    2     17.03      0.00
   -6    0    2    -10.13      0.00
   -5    0    2     -6.56      0.00
   -4    0    2     -8.53      0.00
   -3    0    2     18.86      0.00
   -2    0    2    -66.01      0.00
   -1    0    2      2.82      0.00
    0    0    2     12.05      0.00
    1    0    2     34.09      0.00
    2    0    2     55.42      0.00
    3    0    2     -1.59      0.00
    4    0    2    -15.88      0.00
    5    0    2    -27.68      0.00
    6    0    2     21.91      0.00
    7    0    2     -5.43      0.00
    8    0    2     -2.25      0.00
    9    0    2      3.86      0.00
   10    0    2     -1.76      0.00
   11    0    2     -0.48      0.00
   12    0    2     -0.77      0.00
  -12    1    2     -1.66      0.00
  -11    1    2      3.55      0.00
  -10    1    2     -5.31      0.00
   -9    1    2     -8.63      0.00
   -8    1    2     11.04      0.00
   -7    1    2      7.22      0.00
   -6    1    2      9.42      0.00
   -5    1    2     -9.70      0.00
   -4    1    2      7.32      0.00
   -3    1    2    -41.62      0.00
   -2    1    2      2.27      0.00
   -1    1    2     11.26      0.00
    0    1    2    -60.37      0.00
    1    1    2     15.87      0.00
    2    1    2     36.16      0.00
    3    1    2     36.23      0.00
    4    1    2    -28.63      0.00
    5    1    2      5.43      0.00
    6    1    2    -11.04      0.00
    7    1    2     -1.42      0.00
    8    1    2     11.95      0.00
    9    1    2      0.60      0.00
   10    1    2     -2.52      0.00
   11    1    2     -2.83      0.00
   12    1    2      1.88      0.00
  -12    2    2      2.47      0.00
  -11    2    2     -0.02      0.00
  -10    2    2     -6.30      0.00
   -9    2    2     -0.30      0.00
   -8    2    2     -1.49      0.00
   -7    2    2      3.12      0.00
   -6    2    2      8.30      0.00
   -5    2    2     31.40      0.00
   -4    2    2    -24.44      0.00
   -3    2    2    -27.41      0.00
   -2    2    2      9.60      0.00
   -1    2    2    -21.03      0.00
    0    2    2      1.80      0.00
    1    2    2    -18.48      0.00
    2    2    2     18.23      0.00
    3    2    2    -12.29      0.00
    4    2    2     28.57      0.00
    5    2    2     -2.28      0.00
    6    2    2    -20.75      0.00
    7    2    2      2.39      0.00
    8    2    2      8.13      0.00
    9    2    2      5.09      0.00
   10    2    2     -1.66      0.00
   11    2    2      2.46      0.00
   12    2    2     -3.07      0.00
  -12    3    2      1.28      0.00
  -11    3    2     -3.35      0.00
  -10    3    2     -1.63      0.00
   -9    3    2      1.08      0.00
   -8    3    2     -3.76      0.00
   -7    3    2     -8.71      0.00
   -6    3    2     20.92      0.00
   -5    3    2      8.75      0.00
   -4    3    2      1.21      0.00
   -3    3    2      6.44      0.00
   -2    3    2    -33.02      0.00
   -1    3    2    -15.60      0.00
    0    3    2      9.39      0.00
    1    3    2     36.97      0.00
    2    3    2    -37.02      0.00
    3    3    2      2.67      0.00
    4    3    2     13.77      0.00
    5    3    2     -9.01      0.00
    6    3    2     -2.12      0.00
    7    3    2     -0.97      0.00
    8    3    2      0.62      0.00
    9    3    2     -0.17      0.00
   10    3    2      8.78      0.00
   11    3    2      0.80      0.00
   12    3    2     -3.54      0.00
  -12    4    2     -0.33      0.00
  -11    4    2     -2.11      0.00
  -10    4    2     -0.49      0.00
   -9    4    2     -1.67      0.00
   -8    4    2     -7.51      0.00
   -7    4    2      9.48      0.00
   -6    4    2     -1.10      0.00
   -5    4    2     -4.24      0.00
   -4    4    2     22.93      0.00
   -3    4    2      7.97      0.00
   -2    4    2    -18.68      0.00
   -1    4    2    -32.90      0.00
    0    4    2     26.17      0.00
    1    4    2     -3.23      0.00
    2    4    2     16.67      0.00
    3    4    2      8.77      0.00
    4    4    2    -17.39      0.00
    5    4    2     -4.67      0.00
    6    4    2      3.78      0.00
    7    4    2      2.32      0.00
    8    4    2     -8.15      0.00
    9    4    2      4.70      0.00
   10    4    2      4.76      0.00
   11    4    2     -1.59      0.00
   12    4    2      1.74      0.00
  -12    5    2     -0.78      0.00
  -11    5    2      1.25      0.00
  -10    5    2      0.85      0.00
   -9    5    2    -11.45      0.00
   -8    5    2      3.78      0.00
   -7    5    2      5.28      0.00
   -6    5    2     -4.13      0.00
   -5    5    2      4.89      0.00
   -4    5    2      5.57      0.00
   -3    5    2      6.65      0.00
   -2    5    2    -14.55      0.00
   -1    5    2     14.70      0.00
    0    5    2    -33.88      0.00
    1    5    2     -3.81      0.00
    2    5    2     32.64      0.00
    3    5    2     11.81      0.00
    4    5    2     -9.21      0.00
    5    5    2     -5.78      0.00
    6    5    2      3.75      0.00
    7    5    2     -9.10      0.00
    8    5    2      3.51      0.00
    9    5    2      3.83      0.00
   10    5    2     -3.52      0.00
   11    5    2      0.94      0.00
   12    5    2      2.23      0.00
  -12    6    2      0.98      0.00
  -11    6    2      4.11      0.00
  -10    6    2     -6.38      0.00
   -9    6    2     -0.26      0.00
   -8    6    2     -2.14      0.00
   -7    6    2     -4.48      0.00
   -6    6    2      7.47      0.00
   -5    6    2      8.13      0.00
   -4    6    2      5.52      0.00
   -3    6    2    -22.09      0.00
   -2    6    2     22.76      0.00
   -1    6    2     -8.64      0.00
    0    6    2    -19.25      0.00
    1    6    2     -3.29      0.00
    2    6    2      5.97      0.00
    3    6    2      9.29      0.00
    4    6    2      6.17      0.00
    5    6    2      9.65      0.00
    6    6    2    -15.31      0.00
    7    6    2     -2.06      0.00
    8    6    2      4.31      0.00
    9    6    2     -0.84      0.00
   10    6    2     -2.00      0.00
   11    6    2      1.53      0.00
  -12    7    2      3.42      0.00
  -11    7    2     -2.39      0.00
  -10    7    2      0.23      0.00
   -9    7    2      1.04      0.00
   -8    7    2     -5.13      0.00
   -7    7    2     -4.57      0.00
   -6    7    2      1.43      0.00
   -5    7    2     17.97      0.00
   -4    7    2    -11.19      0.00
   -3    7    2     11.83      0.00
   -2    7    2     -4.23      0.00
   -1    7    2    -13.30      0.00
    0    7    2      4.41      0.00
    1    7    2     -1.99      0.00
    2    7    2     -7.72      0.00
    3    7    2     -9.57      0.00
    4    7    2     25.48      0.00
    5    7    2     -4.12      0.00
    6    7    2     -3.42      0.00
    7    7    2      0.69      0.00
    8    7    2     -1.28      0.00
    9    7    2     -2.52      0.00
   10    7    2      1.95      0.00
   11    7    2      1.76      0.00
  -11    8    2      0.60      0.00
  -10    8    2      1.44      0.00
   -9    8    2     -2.55      0.00
   -8    8    2     -1.79      0.00
   -7    8    2     -4.20      0.00
   -6    8    2      7.28      0.00
   -5    8    2    -11.35      0.00
   -4    8    2     14.47      0.00
   -3    8    2     12.10      0.00
   -2    8    2    -12.16      0.00
   -1    8    2     -0.85      0.00
    0    8    2     -1.15      0.00
    1    8    2      8.07      0.00
    2    8    2    -19.92      0.00
    3    8    2     12.81      0.00
    4    8    2     -6.82      0.00
    5    8    2      0.48      0.00
    6    8    2      6.14      0.00
    7    8    2      0.77      0.00
    8    8    2     -3.99      0.00
    9    8    2     -1.03      0.00
   10    8    2      4.59      0.00
   11    8    2     -1.98      0.00
  -11    9    2      2.34      0.00
  -10    9    2     -0.19      0.00
   -9    9    2     -1.95      0.00
   -8    9    2     -5.86      0.00
   -7    9    2      8.43      0.00
   -6    9    2     -9.27      0.00
   -5    9    2     -1.75      0.00
   -4    9    2      9.23      0.00
   -3    9    2     -0.24      0.00
   -2    9    2      7.20      0.00
   -1    9    2     -4.58      0.00
    0    9    2      9.56      0.00
    1    9    2    -20.15      0.00
    2    9    2     15.29      0.00
    3    9    2     -1.91      0.00
    4    9    2     -9.39      0.00
    5    9    2      1.76      0.00
    6    9    2      3.81      0.00
    7    9    2      0.63      0.00
    8    9    2     -3.40      0.00
    9    9    2      5.30      0.00
   10    9    2     -2.70      0.00
   11    9    2     -0.24      0.00
  -11   10    2     -0.30      0.00
  -10   10    2      1.91      0.00
   -9   10    2     -4.29      0.00
   -8   10    2      4.14      0.00
   -7   10    2     -6.38      0.00
   -6   10    2     -2.50      0.00
   -5   10    2      7.13      0.00
   -4   10    2     -6.93      0.00
   -3   10    2      2.77      0.00
   -2   10    2     -0.60      0.00
   -1   10    2     17.25      0.00
    0   10    2    -18.19      0.00
    1   10    2      5.31      0.00
    2   10    2      4.43      0.00
    3   10    2     -6.35      0.00
    4   10    2      2.02      0.00
    5   10    2     -0.90      0.00
    6   10    2      1.85      0.00
    7   10    2     -6.28      0.00
    8   10    2      7.17      0.00
    9   10    2     -1.56      0.00
   10   10    2     -2.09      0.00
  -10   11    2     -2.36      0.00
   -9   11    2      5.19      0.00
   -8   11    2     -1.18      0.00
   -7   11    2     -6.72      0.00
   -6   11    2      4.33      0.00
   -5   11    2     -2.80      0.00
   -4   11    2      2.21      0.00
   -3   11    2     -9.24      0.00
   -2   11    2     12.60      0.00
   -1   11    2     -7.28      0.00
    0   11    2      1.46      0.00
    1   11    2      8.03      0.00
    2   11    2     -8.60      0.00
    3   11    2      1.85      0.00
    4   11    2      0.03      0.00
    5   11    2      6.17      0.00
    6   11    2     -9.89      0.00
    7   11    2      5.88      0.00
    8   11    2      1.12      0.00
    9   11    2     -2.83      0.00
   10   11    2      0.91      0.00
  -10   12    2      0.76      0.00
   -9   12    2      1.71      0.00
   -8   12    2     -3.03      0.00
   -7   12    2      3.40      0.00
   -6   12    2     -4.00      0.00
   -5   12    2      1.45      0.00
   -4   12    2     -6.51      0.00
   -3   12    2      9.28      0.00
   -2   12    2     -6.35      0.00
   -1   12    2     -5.44      0.00
    0   12    2     12.53      0.00
    1   12    2     -5.11      0.00
    2   12    2      1.26      0.00
    3   12    2     -4.42      0.00
    4   12    2      7.39      0.00
    5   12    2     -7.90      0.00
    6   12    2      3.49      0.00
    7   12    2      3.13      0.00
    8   12    2     -3.05      0.00
    9   12    2      1.94      0.00
   -9   13    2     -3.08      0.00
   -8   13    2      1.34      0.00
   -7   13    2      0.34      0.00
   -6   13    2      2.15      0.00
   -5   13    2     -7.86      0.00
   -4   13    2      4.47      0.00
   -3   13    2      1.02      0.00
   -2   13    2     -6.94      0.00
   -1   13    2      6.53      0.00
    0   13    2     -3.02      0.00
    1   13    2      3.49      0.00
    2   13    2     -4.24      0.00
    3   13    2      7.56      0.00
    4   13    2     -8.02      0.00
    5   13    2     -1.41      0.00
    6   13    2      5.49      0.00
    7   13    2     -2.89      0.00
    8   13    2      0.75      0.00
    9   13    2      1.14      0.00
   -9   14    2     -0.11      0.00
   -8   14    2     -1.28      0.00
   -7   14    2      2.40      0.00
   -6   14    2     -2.87      0.00
   -5   14    2      1.75      0.00
   -4   14    2      1.18      0.00
   -3   14    2     -7.67      0.00
   -2   14    2      5.43      0.00
   -1   14    2     -1.11      0.00
    0   14    2      1.55      0.00
    1   14    2     -4.56      0.00
    2   14    2      8.82      0.00
    3   14    2     -3.05      0.00
    4   14    2     -4.45      0.00
    5   14    2      3.84      0.00
    6   14    2     -3.19      0.00
    7   14    2     -0.26      0.00
    8   14    2      1.25      0.00
   -8   15    2      1.75      0.00
   -7   15    2     -3.30      0.00
   -6   15    2      0.36      0.00
   -5   15    2      4.60      0.00
   -4   15    2     -4.98      0.00
   -3   15    2      0.88      0.00
   -2   15    2     -1.76      0.00
   -1   15    2      2.69      0.00
    0   15    2     -4.91      0.00
    1   15    2      5.87      0.00
    2   15    2      1.24      0.00
    3   15    2     -4.00      0.00
    4   15    2      4.28      0.00
    5   15    2     -1.73      0.00
    6   15    2     -1.76      0.00
    7   15    2     -0.53      0.00
    8   15    2      1.28      0.00
   -7   16    2     -0.09      0.00
   -6   16    2      1.61      0.00
   -5   16    2     -2.29      0.00
   -4   16    2      1.40      0.00
   -3   16    2     -0.89      0.00
   -2   16    2      1.60      0.00
   -1   16    2     -6.42      0.00
    0   16    2      3.00      0.00
    1   16    2      2.94      0.00
    2   16    2     -4.50      0.00
    3   16    2      3.64      0.00
    4   16    2      0.72      0.00
    5   16    2     -0.87      0.00
    6   16    2     -1.81      0.00
    7   16    2      1.89      0.00
   -6   17    2     -0.21      0.00
   -5   17    2     -0.41      0.00
   -4   17    2     -0.97      0.00
   -3   17    2      3.63      0.00
   -2   17    2     -4.78      0.00
   -1   17    2     -0.19      0.00
    0   17    2      2.28      0.00
    1   17    2     -3.92      0.00
    2   17    2      1.85      0.00
    3   17    2      0.76      0.00
    4   17    2      0.95      0.00
    5   17    2     -2.74      0.00
    6   17    2      1.05      0.00
   -5   18    2     -0.05      0.00
   -4   18    2      2.22      0.00
   -3   18    2     -2.41      0.00
   -2   18    2     -0.62      0.00
   -1   18    2      2.43      0.00
    0   18    2     -3.36      0.00
    1   18    2      0.65      0.00
    2   18    2      0.15      0.00
    3   18    2      2.14      0.00
    4   18    2     -2.54      0.00
   -4   19    2      0.42      0.00
   -3   19    2     -1.14      0.00
   -2   19    2      2.08      0.00
   -1   19    2     -1.79      0.00
    0   19    2      0.24      0.00
    1   19    2     -0.89      0.00
    2   19    2      2.28      0.00
    3   19    2     -1.95      0.00
   -3  -20    3     -0.61      0.00
   -2  -20    3      0.81      0.00
   -1  -20    3      2.43      0.00
    0  -20    3     -3.27      0.00
    1  -20    3      2.09      0.00
    2  -20    3     -0.61      0.00
    3  -20    3     -1.17      0.00
   -5  -19    3     -0.80      0.00
   -4  -19    3     -1.56      0.00
   -3  -19    3      0.22      0.00
   -2  -19    3      3.42      0.00
   -1  -19    3     -3.85      0.00
    0  -19    3      3.82      0.00
    1  -19    3      0.16      0.00
    2  -19    3     -2.95      0.00
    3  -19    3      0.35      0.00
    4  -19    3     -0.51      0.00
    5  -19    3      1.03      0.00
   -6  -18    3      0.24      0.00
   -5  -18    3     -1.40      0.00
   -4  -18    3     -2.17      0.00
   -3  -18    3      4.27      0.00
   -2  -18    3     -5.22      0.00
   -1  -18    3      2.99      0.00
    0  -18    3      3.37      0.00
    1  -18    3     -2.03      0.00
    2  -18    3      1.14      0.00
    3  -18    3     -1.79      0.00
    4  -18    3      1.17      0.00
    5  -18    3     -3.58      0.00
    6  -18    3      2.38      0.00
   -7  -17    3      1.15      0.00
   -6  -17    3      0.45      0.00
   -5  -17    3     -3.18      0.00
   -4  -17    3      4.70      0.00
   -3  -17    3     -6.05      0.00
   -2  -17    3      0.07      0.00
   -1  -17    3      5.10      0.00
    0  -17    3     -2.97      0.00
    1  -17    3      2.42      0.00
    2  -17    3     -1.13      0.00
    3  -17    3      4.63      0.00
    4  -17    3     -7.12      0.00
    5  -17    3      1.54      0.00
    6  -17    3      0.25      0.00
    7  -17    3     -0.65      0.00
   -8  -16    3      0.66      0.00
   -7  -16    3      2.02      0.00
   -6  -16    3     -3.22      0.00
   -5  -16    3      6.41      0.00
   -4  -16    3     -3.13      0.00
   -3  -16    3     -5.53      0.00
   -2  -16    3      5.35      0.00
   -1  -16    3     -2.49      0.00
    0  -16    3      2.54      0.00
    1  -16    3     -3.64      0.00
    2  -16    3      7.54      0.00
    3  -16    3     -6.45      0.00
    4  -16    3      1.42      0.00
    5  -16    3      1.07      0.00
    6  -16    3     -3.48      0.00
    7  -16    3      1.54      0.00
    8  -16    3     -0.28      0.00
   -8  -15    3      1.61      0.00
   -7  -15    3     -3.79      0.00
   -6  -15    3      5.45      0.00
   -5  -15    3      2.30      0.00
   -4  -15    3     -6.51      0.00
   -3  -15    3      5.79      0.00
   -2  -15    3     -4.94      0.00
   -1  -15    3      1.22      0.00
    0  -15    3     -3.54      0.00
    1  -15    3      9.60      0.00
    2  -15    3     -6.19      0.00
    3  -15    3     -1.45      0.00
    4  -15    3      5.99      0.00
    5  -15    3     -4.01      0.00
    6  -15    3      0.55      0.00
    7  -15    3     -2.63      0.00
    8  -15    3      3.15      0.00
    9  -15    3     -1.72      0.00
   -9  -14    3      1.41      0.00
   -8  -14    3     -3.77      0.00
   -7  -14    3      1.58      0.00
   -6  -14    3      5.14      0.00
   -5  -14    3     -7.12      0.00
   -4  -14    3      5.71      0.00
   -3  -14    3     -1.06      0.00
   -2  -14    3      1.94      0.00
   -1  -14    3    -10.53      0.00
    0  -14    3      9.73      0.00
    1  -14    3      0.01      0.00
    2  -14    3     -4.30      0.00
    3  -14    3      7.19      0.00
    4  -14    3     -4.88      0.00
    5  -14    3      2.65      0.00
    6  -14    3     -3.06      0.00
    7  -14    3      2.96      0.00
    8  -14    3     -4.09      0.00
    9  -14    3      0.52      0.00
   -9  -13    3     -3.42      0.00
   -8  -13    3     -1.57      0.00
   -7  -13    3      6.39      0.00
   -6  -13    3     -6.29      0.00
   -5  -13    3      1.68      0.00
   -4  -13    3     -0.21      0.00
   -3  -13    3      3.97      0.00
   -2  -13    3     -8.89      0.00
   -1  -13    3      7.21      0.00
    0  -13    3     -1.31      0.00
    1  -13    3     -8.52      0.00
    2  -13    3     11.70      0.00
    3  -13    3     -1.81      0.00
    4  -13    3      0.39      0.00
    5  -13    3     -4.96      0.00
    6  -13    3      6.60      0.00
    7  -13    3     -2.37      0.00
    8  -13    3     -3.79      0.00
    9  -13    3      2.16      0.00
   10  -13    3     -1.46      0.00
  -10  -12    3     -1.40      0.00
   -9  -12    3     -4.02      0.00
   -8  -12    3      4.79      0.00
   -7  -12    3     -3.35      0.00
   -6  -12    3      0.15      0.00
   -5  -12    3      1.32      0.00
   -4  -12    3      4.37      0.00
   -3  -12    3    -10.70      0.00
   -2  -12    3      3.71      0.00
   -1  -12    3      9.01      0.00
    0  -12    3    -13.63      0.00
    1  -12    3      3.62      0.00
    2  -12    3     -1.08      0.00
    3  -12    3      5.32      0.00
    4  -12    3     -4.29      0.00
    5  -12    3      5.86      0.00
    6  -12    3     -1.43      0.00
    7  -12    3     -3.67      0.00
    8  -12    3      5.28      0.00
    9  -12    3     -4.00      0.00
   10  -12    3     -0.67      0.00
  -10  -11    3     -2.83      0.00
   -9  -11    3      3.78      0.00
   -8  -11    3     -1.75      0.00
   -7  -11    3     -4.02      0.00
   -6  -11    3      1.61      0.00
   -5  -11    3      9.91      0.00
   -4  -11    3     -7.02      0.00
   -3  -11    3     -2.50      0.00
   -2  -11    3      9.58      0.00
   -1  -11    3    -12.11      0.00
    0  -11    3      6.49      0.00
    1  -11    3     -2.65      0.00
    2  -11    3     -0.90      0.00
    3  -11    3     -9.72      0.00
    4  -11    3     12.22      0.00
    5  -11    3      4.44      0.00
    6  -11    3     -7.00      0.00
    7  -11    3      4.80      0.00
    8  -11    3     -0.54      0.00
    9  -11    3     -0.50      0.00
   10  -11    3     -2.11      0.00
   11  -11    3      0.19      0.00
  -11  -10    3     -2.45      0.00
  -10  -10    3      1.41      0.00
   -9  -10    3      1.56      0.00
   -8  -10    3     -2.68      0.00
   -7  -10    3     -3.91      0.00
   -6  -10    3      6.33      0.00
   -5  -10    3     -2.91      0.00
   -4  -10    3     -0.58      0.00
   -3  -10    3     15.70      0.00
   -2  -10    3    -11.55      0.00
   -1  -10    3     -3.32      0.00
    0  -10    3     -0.32      0.00
    1  -10    3      9.79      0.00
    2  -10    3    -16.50      0.00
    3  -10    3     -0.74      0.00
    4  -10    3      5.42      0.00
    5  -10    3     -1.96      0.00
    6  -10    3      8.17      0.00
    7  -10    3      0.22      0.00
    8  -10    3     -1.68      0.00
    9  -10    3     -1.48      0.00
   10  -10    3      0.93      0.00
   11  -10    3     -0.23      0.00
  -11   -9    3     -1.06      0.00
  -10   -9    3      1.30      0.00
   -9   -9    3     -1.88      0.00
   -8   -9    3     -4.39      0.00
   -7   -9    3      8.37      0.00
   -6   -9    3     -5.44      0.00
   -5   -9    3    -12.33      0.00
   -4   -9    3     14.92      0.00
   -3   -9    3      3.17      0.00
   -2   -9    3      3.81      0.00
   -1   -9    3     -5.79      0.00
    0   -9    3      7.62      0.00
    1   -9    3    -15.82      0.00
    2   -9    3      2.77      0.00
    3   -9    3      6.48      0.00
    4   -9    3    -15.95      0.00
    5   -9    3      3.37      0.00
    6   -9    3      8.07      0.00
    7   -9    3      5.15      0.00
    8   -9    3     -4.36      0.00
    9   -9    3      0.40      0.00
   10   -9    3      0.41      0.00
   11   -9    3     -2.77      0.00
  -11   -8    3      1.68      0.00
  -10   -8    3      0.21      0.00
   -9   -8    3     -6.27      0.00
   -8   -8    3      5.05      0.00
   -7   -8    3      3.45      0.00
   -6   -8    3     -9.72      0.00
   -5   -8    3      2.75      0.00
   -4   -8    3     -8.23      0.00
   -3   -8    3      1.82      0.00
   -2   -8    3      4.81      0.00
   -1   -8    3     30.52      0.00
    0   -8    3    -16.96      0.00
    1   -8    3    -14.62      0.00
    2   -8    3     12.73      0.00
    3   -8    3     -8.86      0.00
    4   -8    3     -1.82      0.00
    5   -8    3     -4.13      0.00
    6   -8    3      6.43      0.00
    7   -8    3     -0.77      0.00
    8   -8    3      6.09      0.00
    9   -8    3      0.91      0.00
   10   -8    3     -6.06      0.00
   11   -8    3     -0.08      0.00
  -12   -7    3      0.17      0.00
  -11   -7    3      4.35      0.00
  -10   -7    3     -4.49      0.00
   -9   -7    3      3.24      0.00
   -8   -7    3      5.69      0.00
   -7   -7    3    -10.25      0.00
   -6   -7    3      6.83      0.00
   -5   -7    3      0.81      0.00
   -4   -7    3     -6.92      0.00
   -3   -7    3    -25.83      0.00
   -2   -7    3     26.48      0.00
   -1   -7    3     11.65      0.00
    0   -7    3      1.74      0.00
    1   -7    3     12.53      0.00
    2   -7    3    -23.22      0.00
    3   -7    3     -4.90      0.00
    4   -7    3     -0.74      0.00
    5   -7    3     11.15      0.00
    6   -7    3    -11.42      0.00
    7   -7    3      3.18      0.00
    8   -7    3      8.72      0.00
    9   -7    3     -2.78      0.00
   10   -7    3     -2.17      0.00
   11   -7    3     -1.27      0.00
   12   -7    3     -0.64      0.00
  -12   -6    3      1.57      0.00
  -11   -6    3     -4.84      0.00
  -10   -6    3      1.98      0.00
   -9   -6    3      9.48      0.00
   -8   -6    3     -5.40      0.00
   -7   -6    3      1.78      0.00
   -6   -6    3     -1.05      0.00
   -5   -6    3      7.87      0.00
   -4   -6    3    -16.84      0.00
   -3   -6    3      5.18      0.00
   -2   -6    3     -8.39      0.00
   -1   -6    3    -15.66      0.00
    0   -6    3     41.94      0.00
    1   -6    3      7.03      0.00
    2   -6    3    -10.75      0.00
    3   -6    3    -28.58      0.00
    4   -6    3     12.77      0.00
    5   -6    3     -4.70      0.00
    6   -6    3      2.11      0.00
    7   -6    3      7.75      0.00
    8   -6    3     -3.76      0.00
    9   -6    3      1.56      0.00
   10   -6    3     -0.08      0.00
   11   -6    3     -0.78      0.00
   12   -6    3     -2.80      0.00
  -12   -5    3     -2.79      0.00
  -11   -5    3     -5.08      0.00
  -10   -5    3      4.68      0.00
   -9   -5    3     -2.70      0.00
   -8   -5    3      5.85      0.00
   -7   -5    3      3.64      0.00
   -6   -5    3      7.27      0.00
   -5   -5    3    -21.98      0.00
   -4   -5    3      6.89      0.00
   -3   -5    3     23.57      0.00
   -2   -5    3    -36.32      0.00
   -1   -5    3     11.53      0.00
    0   -5    3     -3.61      0.00
    1   -5    3     25.11      0.00
    2   -5    3    -13.51      0.00
    3   -5    3      6.67      0.00
    4   -5    3    -26.90      0.00
    5   -5    3    -12.00      0.00
    6   -5    3     20.50      0.00
    7   -5    3      2.15      0.00
    8   -5    3      0.84      0.00
    9   -5    3     -1.32      0.00
   10   -5    3      3.17      0.00
   11   -5    3     -4.70      0.00
   12   -5    3     -0.38      0.00
  -12   -4    3     -3.78      0.00
  -11   -4    3      2.65      0.00
  -10   -4    3     -6.33      0.00
   -9   -4    3     -3.28      0.00
   -8   -4    3      1.74      0.00
   -7   -4    3     18.26      0.00
   -6   -4    3     -5.66      0.00
   -5   -4    3    -11.85      0.00
   -4   -4    3     11.11      0.00
   -3   -4    3    -24.71      0.00
   -2   -4    3     38.23      0.00
   -1   -4    3     -4.60      0.00
    0   -4    3     11.64      0.00
    1   -4    3    -35.26      0.00
    2   -4    3     28.93      0.00
    3   -4    3      3.42      0.00
    4   -4    3    -34.70      0.00
    5   -4    3     -1.12      0.00
    6   -4    3     -4.67      0.00
    7   -4    3     10.16      0.00
    8   -4    3      4.31      0.00
    9   -4    3      7.26      0.00
   10   -4    3     -5.38      0.00
   11   -4    3     -2.81      0.00
   12   -4    3      0.89      0.00
  -12   -3    3      2.84      0.00
  -11   -3    3     -1.30      0.00
  -10   -3    3     -3.47      0.00
   -9   -3    3     -6.11      0.00
   -8   -3    3      4.21      0.00
   -7   -3    3      1.51      0.00
   -6   -3    3     -2.03      0.00
   -5   -3    3     26.12      0.00
   -4   -3    3    -35.38      0.00
   -3   -3    3    -11.51      0.00
   -2   -3    3      4.23      0.00
   -1   -3    3     63.43      0.00
    0   -3    3    -14.28      0.00
    1   -3    3      6.40      0.00
    2   -3    3      9.62      0.00
    3   -3    3    -33.39      0.00
    4   -3    3     16.82      0.00
    5   -3    3    -14.86      0.00
    6   -3    3     -8.84      0.00
    7   -3    3     -6.06      0.00
    8   -3    3     16.64      0.00
    9   -3    3      4.02      0.00
   10   -3    3     -3.85      0.00
   11   -3    3      2.26      0.00
   12   -3    3     -2.87      0.00
  -12   -2    3      1.15      0.00
  -11   -2    3     -1.77      0.00
  -10   -2    3     -3.99      0.00
   -9   -2    3      3.07      0.00
   -8   -2    3      1.29      0.00
   -7   -2    3    -16.05      0.00
   -6   -2    3     22.27      0.00
   -5   -2    3     -3.71      0.00
   -4   -2    3     -1.95      0.00
   -3   -2    3    -27.70      0.00
   -2   -2    3     -7.42      0.00
   -1   -2    3      1.83      0.00
    0   -2    3     46.26      0.00
    1   -2    3     74.75      0.00
    2   -2    3    -45.21      0.00
    3   -2    3      1.52      0.00
    4   -2    3     -8.69      0.00
    5   -2    3      4.90      0.00
    6   -2    3    -17.96      0.00
    7   -2    3      2.08      0.00
    8   -2    3      3.04      0.00
    9   -2    3     -2.00      0.00
   10   -2    3      8.89      0.00
   11   -2    3     -2.40      0.00
   12   -2    3     -1.38      0.00
  -12   -1    3      0.16      0.00
  -11   -1    3     -4.27      0.00
  -10   -1    3     -0.87      0.00
   -9   -1    3      5.43      0.00
   -8   -1    3     -9.05      0.00
   -7   -1    3     14.30      0.00
   -6   -1    3     -4.57      0.00
   -5   -1    3     -4.75      0.00
   -4   -1    3     -4.61      0.00
   -3   -1    3      6.60      0.00
   -2   -1    3    -30.66      0.00
   -1   -1    3    -65.68      0.00
    0   -1    3     88.19      0.00
    1   -1    3     18.98      0.00
    2   -1    3     42.13      0.00
    3   -1    3     -7.21      0.00
    4   -1    3     -9.41      0.00
    5   -1    3    -20.71      0.00
    6   -1    3      6.16      0.00
    7   -1    3      6.85      0.00
    8   -1    3    -12.95      0.00
    9   -1    3      5.90      0.00
   10   -1    3      1.83      0.00
   11   -1    3     -0.07      0.00
   12   -1    3     -1.64      0.00
  -12    0    3     -0.91      0.00
  -11    0    3     -0.59      0.00
  -10    0    3      1.58      0.00
   -9    0    3    -11.17      0.00
   -8    0    3      7.30      0.00
   -7    0    3     12.77      0.00
   -6    0    3      3.29      0.00
   -5    0    3    -11.71      0.00
   -4    0    3     -0.67      0.00
   -3    0    3      0.49      0.00
   -2    0    3    -47.62      0.00
   -1    0    3     23.79      0.00
    0    0    3    -55.25      0.00
    1    0    3     24.07      0.00
    2    0    3     45.12      0.00
    3    0    3     33.82      0.00
    4    0    3    -20.99      0.00
    5    0    3    -19.62      0.00
    6    0    3     10.41      0.00
    7    0    3     -7.47      0.00
    8    0    3      6.40      0.00
    9    0    3      1.50      0.00
   10    0    3     -1.63      0.00
   11    0    3     -1.68      0.00
   12    0    3      0.83      0.00
  -12    1    3     -0.06      0.00
  -11    1    3      4.35      0.00
  -10    1    3     -6.82      0.00
   -9    1    3     -5.57      0.00
   -8    1    3      3.02      0.00
   -7    1    3      5.29      0.00
   -6    1    3      8.78      0.00
   -5    1    3     13.84      0.00
   -4    1    3      2.04      0.00
   -3    1    3    -50.93      0.00
   -2    1    3     17.11      0.00
   -1    1    3     -8.34      0.00
    0    1    3    -27.14      0.00
    1    1    3    -22.21      0.00
    2    1    3     27.95      0.00
    3    1    3     19.25      0.00
    4    1    3     -1.45      0.00
    5    1    3     11.79      0.00
    6    1    3    -23.48      0.00
    7    1    3     -1.29      0.00
    8    1    3     10.17      0.00
    9    1    3      4.99      0.00
   10    1    3     -2.08      0.00
   11    1    3     -0.82      0.00
   12    1    3      0.65      0.00
  -12    2    3      3.07      0.00
  -11    2    3     -1.88      0.00
  -10    2    3     -3.31      0.00
   -9    2    3     -0.29      0.00
   -8    2    3     -2.33      0.00
   -7    2    3     -7.03      0.00
   -6    2    3     10.52      0.00
   -5    2    3     33.27      0.00
   -4    2    3    -14.97      0.00
   -3    2    3     -2.11      0.00
   -2    2    3    -18.78      0.00
   -1    2    3    -17.16      0.00
    0    2    3     -0.51      0.00
    1    2    3     14.31      0.00
    2    2    3    -11.25      0.00
    3    2    3    -18.53      0.00
    4    2    3     33.27      0.00
    5    2    3     -4.79      0.00
    6    2    3    -10.84      0.00
    7    2    3     -3.46      0.00
    8    2    3      4.42      0.00
    9    2    3      2.84      0.00
   10    2    3      3.40      0.00
   11    2    3      3.99      0.00
   12    2    3     -3.85      0.00
  -12    3    3      0.42      0.00
  -11    3    3     -1.88      0.00
  -10    3    3     -2.46      0.00
   -9    3    3      2.10      0.00
   -8    3    3     -7.24      0.00
   -7    3    3     -4.52      0.00
   -6    3    3     14.66      0.00
   -5    3    3     -5.49      0.00
   -4    3    3     21.49      0.00
   -3    3    3     12.29      0.00
   -2    3    3    -18.72      0.00
   -1    3    3    -38.94      0.00
    0    3    3     16.33      0.00
    1    3    3     27.17      0.00
    2    3    3    -19.65      0.00
    3    3    3     11.10      0.00
    4    3    3     -6.05      0.00
    5    3    3     -4.21      0.00
    6    3    3     -0.02      0.00
    7    3    3      2.81      0.00
    8    3    3     -5.81      0.00
    9    3    3     -0.56      0.00
   10    3    3      9.32      0.00
   11    3    3     -0.12      0.00
   12    3    3     -0.88      0.00
  -12    4    3      0.13      0.00
  -11    4    3     -1.66      0.00
  -10    4    3      2.58      0.00
   -9    4    3     -7.12      0.00
   -8    4    3     -5.58      0.00
   -7    4    3     12.31      0.00
   -6    4    3     -8.28      0.00
   -5    4    3      1.33      0.00
   -4    4    3     10.68      0.00
   -3    4    3     18.55      0.00
   -2    4    3    -15.71      0.00
   -1    4    3    -11.01      0.00
    0    4    3     -0.88      0.00
    1    4    3    -20.27      0.00
    2    4    3     35.24      0.00
    3    4    3     10.83      0.00
    4    4    3    -10.37      0.00
    5    4    3    -10.91      0.00
    6    4    3      6.56      0.00
    7    4    3     -2.32      0.00
    8    4    3     -4.92      0.00
    9    4    3      5.37      0.00
   10    4    3      0.02      0.00
   11    4    3     -0.38      0.00
   12    4    3      2.40      0.00
  -12    5    3     -0.90      0.00
  -11    5    3      4.17      0.00
  -10    5    3     -1.16      0.00
   -9    5    3     -8.84      0.00
   -8    5    3      3.45      0.00
   -7    5    3     -3.52      0.00
   -6    5    3      4.22      0.00
   -5    5    3      2.89      0.00
   -4    5    3     10.03      0.00
   -3    5    3    -10.16      0.00
   -2    5    3      1.85      0.00
   -1    5    3     20.15      0.00
    0    5    3    -40.95      0.00
    1    5    3     -2.93      0.00
    2    5    3     11.07      0.00
    3    5    3     19.90      0.00
    4    5    3     -4.08      0.00
    5    5    3      4.91      0.00
    6    5    3     -5.01      0.00
    7    5    3     -9.83      0.00
    8    5    3      5.52      0.00
    9    5    3      1.56      0.00
   10    5    3     -2.64      0.00
   11    5    3      0.30      0.00
   12    5    3      1.38      0.00
  -12    6    3      2.66      0.00
  -11    6    3      2.49      0.00
  -10    6    3     -5.36      0.00
   -9    6    3      3.89      0.00
   -8    6    3     -6.17      0.00
   -7    6    3     -4.74      0.00
   -6    6    3      0.02      0.00
   -5    6    3     17.54      0.00
   -4    6    3      0.06      0.00
   -3    6    3    -13.01      0.00
   -2    6    3     20.53      0.00
   -1    6    3    -20.48      0.00
    0    6    3      2.21      0.00
    1    6    3    -11.23      0.00
    2    6    3      1.91      0.00
    3    6    3     -7.83      0.00
    4    6    3     19.16      0.00
    5    6    3      9.04      0.00
    6    6    3    -13.22      0.00
    7    6    3      0.07      0.00
    8    6    3     -0.05      0.00
    9    6    3     -0.79      0.00
   10    6    3     -1.05      0.00
   11    6    3      2.42      0.00
  -11    7    3     -2.35      0.00
  -10    7    3      3.13      0.00
   -9    7    3     -1.95      0.00
   -8    7    3     -1.40      0.00
   -7    7    3     -7.70      0.00
   -6    7    3      2.88      0.00
   -5    7    3      6.29      0.00
   -4    7    3     -4.88      0.00
   -3    7    3     24.45      0.00
   -2    7    3    -15.34      0.00
   -1    7    3     -2.92      0.00
    0    7    3     -4.61      0.00
    1    7    3     11.38      0.00
    2    7    3    -18.19      0.00
    3    7    3     -4.15      0.00
    4    7    3     14.84      0.00
    5    7    3     -5.46      0.00
    6    7    3      4.94      0.00
    7    7    3     -0.65      0.00
    8    7    3     -1.61      0.00
    9    7    3     -4.12      0.00
   10    7    3      3.89      0.00
   11    7    3      0.80      0.00
  -11    8    3      2.68      0.00
  -10    8    3      0.39      0.00
   -9    8    3     -0.74      0.00
   -8    8    3     -5.49      0.00
   -7    8    3      1.54      0.00
   -6    8    3      3.17      0.00
   -5    8    3    -16.56      0.00
   -4    8    3     18.49      0.00
   -3    8    3      3.32      0.00
   -2    8    3      3.32      0.00
   -1    8    3     -6.35      0.00
    0    8    3      6.49      0.00
    1    8    3     -5.30      0.00
    2    8    3     -7.31      0.00
    3    8    3     13.51      0.00
    4    8    3    -15.63      0.00
    5    8    3      3.29      0.00
    6    8    3      3.30      0.00
    7    8    3      3.82      0.00
    8    8    3     -5.36      0.00
    9    8    3      1.60      0.00
   10    8    3      2.27      0.00
   11    8    3     -2.05      0.00
  -11    9    3      0.87      0.00
  -10    9    3      2.30      0.00
   -9    9    3     -3.21      0.00
   -8    9    3     -2.77      0.00
   -7    9    3      5.25      0.00
   -6    9    3    -11.85      0.00
   -5    9    3      7.23      0.00
   -4    9    3     -3.28      0.00
   -3    9    3      2.71      0.00
   -2    9    3      2.81      0.00
   -1    9    3      8.05      0.00
    0    9    3      0.91      0.00
    1    9    3    -17.55      0.00
    2    9    3     18.01      0.00
    3    9    3     -7.98      0.00
    4    9    3     -0.70      0.00
    5    9    3     -3.16      0.00
    6    9    3      4.69      0.00
    7    9    3     -3.70      0.00
    8    9    3      0.80      0.00
    9    9    3      4.41      0.00
   10    9    3     -4.02      0.00
  -11   10    3     -0.18      0.00
  -10   10    3     -0.08      0.00
   -9   10    3     -0.46      0.00
   -8   10    3      5.53      0.00
   -7   10    3    -11.22      0.00
   -6   10    3      3.14      0.00
   -5   10    3      1.14      0.00
   -4   10    3     -1.20      0.00
   -3   10    3     -5.31      0.00
   -2   10    3      3.16      0.00
   -1   10    3     13.10      0.00
    0   10    3    -16.95      0.00
    1   10    3     13.91      0.00
    2   10    3     -6.53      0.00
    3   10    3     -0.16      0.00
    4   10    3     -0.23      0.00
    5   10    3      4.47      0.00
    6   10    3     -3.74      0.00
    7   10    3     -3.51      0.00
    8   10    3      6.93      0.00
    9   10    3     -3.49      0.00
   10   10    3      0.12      0.00
  -10   11    3     -2.27      0.00
   -9   11    3      5.83      0.00
   -8   11    3     -3.43      0.00
   -7   11    3     -0.25      0.00
   -6   11    3     -0.91      0.00
   -5   11    3     -0.56      0.00
   -4   11    3     -1.33      0.00
   -3   11    3     -3.39      0.00
   -2   11    3      8.98      0.00
   -1   11    3    -14.63      0.00
    0   11    3     12.56      0.00
    1   11    3     -0.38      0.00
    2   11    3     -2.14      0.00
    3   11    3     -3.24      0.00
    4   11    3      3.95      0.00
    5   11    3      2.21      0.00
    6   11    3     -7.29      0.00
    7   11    3      7.46      0.00
    8   11    3     -2.15      0.00
    9   11    3     -0.24      0.00
   10   11    3      0.49      0.00
  -10   12    3      2.31      0.00
   -9   12    3     -1.74      0.00
   -8   12    3     -0.58      0.00
   -7   12    3      2.19      0.00
   -6   12    3     -0.61      0.00
   -5   12    3     -2.50      0.00
   -4   12    3     -4.91      0.00
   -3   12    3     11.46      0.00
   -2   12    3    -11.75      0.00
   -1   12    3      2.36      0.00
    0   12    3      3.27      0.00
    1   12    3      0.32      0.00
    2   12    3     -1.74      0.00
    3   12    3      0.34      0.00
    4   12    3      2.89      0.00
    5   12    3     -9.16      0.00
    6   12    3      7.42      0.00
    7   12    3     -0.75      0.00
    8   12    3     -1.28      0.00
    9   12    3      1.69      0.00
   -9   13    3     -1.38      0.00
   -8   13    3     -0.75      0.00
   -7   13    3      1.62      0.00
   -6   13    3      1.60      0.00
   -5   13    3     -6.29      0.00
   -4   13    3      6.52      0.00
   -3   13    3     -6.31      0.00
   -2   13    3      0.93      0.00
   -1   13    3      2.16      0.00
    0   13    3     -0.79      0.00
    1   13    3     -0.58      0.00
    2   13    3      0.14      0.00
    3   13    3      6.85      0.00
    4   13    3    -10.21      0.00
    5   13    3      2.68      0.00
    6   13    3      0.59      0.00
    7   13    3     -1.60      0.00
    8   13    3      0.57      0.00
    9   13    3      1.16      0.00
   -9   14    3      0.21      0.00
   -8   14    3      0.53      0.00
   -7   14    3      0.18      0.00
   -6   14    3     -3.47      0.00
   -5   14    3      6.56      0.00
   -4   14    3     -3.16      0.00
   -3   14    3     -3.41      0.00
   -2   14    3      1.34      0.00
   -1   14    3      1.47      0.00
    0   14    3     -0.95      0.00
    1   14    3     -2.50      0.00
    2   14    3      9.27      0.00
    3   14    3     -6.50      0.00
    4   14    3      1.47      0.00
    5   14    3      0.73      0.00
    6   14    3     -2.58      0.00
    7   14    3     -1.39      0.00
    8   14    3      1.54      0.00
   -8   15    3      2.18      0.00
   -7   15    3     -3.08      0.00
   -6   15    3      2.06      0.00
   -5   15    3      0.56      0.00
   -4   15    3     -0.94      0.00
   -3   15    3     -0.15      0.00
   -2   15    3     -0.37      0.00
   -1   15    3     -0.82      0.00
    0   15    3     -4.12      0.00
    1   15    3      8.27      0.00
    2   15    3     -4.09      0.00
    3   15    3      0.98      0.00
    4   15    3      2.41      0.00
    5   15    3     -0.37      0.00
    6   15    3     -2.48      0.00
    7   15    3      0.53      0.00
   -7   16    3      2.41      0.00
   -6   16    3      0.36      0.00
   -5   16    3     -1.51      0.00
   -4   16    3     -0.13      0.00
   -3   16    3      1.49      0.00
   -2   16    3      0.39      0.00
   -1   16    3     -6.90      0.00
    0   16    3      5.40      0.00
    1   16    3     -2.22      0.00
    2   16    3     -0.64      0.00
    3   16    3      1.55      0.00
    4   16    3      2.03      0.00
    5   16    3     -2.00      0.00
    6   16    3     -0.67      0.00
   -6   17    3      0.98      0.00
   -5   17    3     -0.36      0.00
   -4   17    3     -0.13      0.00
   -3   17    3      2.46      0.00
   -2   17    3     -5.31      0.00
   -1   17    3      3.68      0.00
    0   17    3     -1.91      0.00
    1   17    3     -1.45      0.00
    2   17    3      0.42      0.00
    3   17    3      2.18      0.00
    4   17    3     -0.78      0.00
    5   17    3     -1.38      0.00
   -5   18    3      0.86      0.00
   -4   18    3      2.81      0.00
   -3   18    3     -3.72      0.00
   -2   18    3      2.47      0.00
   -1   18    3     -0.52      0.00
    0   18    3     -1.12      0.00
    1   18    3     -0.69      0.00
    2   18    3      1.21      0.00
    3   18    3      0.67      0.00
    4   18    3     -1.93      0.00
   -3   19    3      1.17      0.00
   -2   19    3      0.53      0.00
   -1   19    3     -0.42      0.00
    0   19    3     -0.43      0.00
    1   19    3      0.20      0.00
    2   19    3      1.38      0.00
   -3  -20    4     -1.05      0.00
   -2  -20    4      2.26      0.00
   -1  -20    4      0.46      0.00
    0  -20    4     -1.75      0.00
    1  -20    4      3.18      0.00
    2  -20    4     -2.61      0.00
    3  -20    4      0.05      0.00
    4  -20    4     -0.32      0.00
   -5  -19    4     -0.38      0.00
   -4  -19    4     -2.87      0.00
   -3  -19    4      1.98      0.00
   -2  -19    4      0.88      0.00
   -1  -19    4     -3.57      0.00
    0  -19    4      6.57      0.00
    1  -19    4     -2.21      0.00
    2  -19    4      0.16      0.00
    3  -19    4     -1.56      0.00
    4  -19    4      0.28      0.00
    5  -19    4     -0.67      0.00
   -6  -18    4      0.97      0.00
   -5  -18    4     -2.60      0.00
   -4  -18    4      0.28      0.00
   -3  -18    4      1.96      0.00
   -2  -18    4     -6.73      0.00
   -1  -18    4      6.48      0.00
    0  -18    4     -1.15      0.00
    1  -18    4      1.53      0.00
    2  -18    4     -0.67      0.00
    3  -18    4      1.36      0.00
    4  -18    4     -1.09      0.00
    5  -18    4     -3.63      0.00
    6  -18    4      2.58      0.00
   -7  -17    4      1.85      0.00
   -6  -17    4     -1.16      0.00
   -5  -17    4     -0.23      0.00
   -4  -17    4      4.73      0.00
   -3  -17    4     -9.59      0.00
   -2  -17    4      4.47      0.00
   -1  -17    4      0.30      0.00
    0  -17    4      0.49      0.00
    1  -17    4     -1.33      0.00
    2  -17    4      2.16      0.00
    3  -17    4      2.73      0.00
    4  -17    4     -6.70      0.00
    5  -17    4      3.84      0.00
    6  -17    4     -2.73      0.00
    7  -17    4      0.75      0.00
   -8  -16    4      0.97      0.00
   -7  -16    4     -0.09      0.00
   -6  -16    4     -1.82      0.00
   -5  -16    4      8.35      0.00
   -4  -16    4     -7.08      0.00
   -3  -16    4      0.84      0.00
   -2  -16    4     -0.27      0.00
   -1  -16    4     -0.38      0.00
    0  -16    4     -0.40      0.00
    1  -16    4      0.34      0.00
    2  -16    4      5.35      0.00
    3  -16    4     -8.85      0.00
    4  -16    4      6.93      0.00
    5  -16    4     -2.33      0.00
    6  -16    4     -1.12      0.00
    7  -16    4     -0.54      0.00
    8  -16    4      0.99      0.00
   -8  -15    4     -0.06      0.00
   -7  -15    4     -4.17      0.00
   -6  -15    4      8.22      0.00
   -5  -15    4     -3.40      0.00
   -4  -15    4     -0.54      0.00
   -3  -15    4      3.29      0.00
   -2  -15    4     -1.63      0.00
   -1  -15    4     -3.93      0.00
    0  -15    4     -1.34      0.00
    1  -15    4     10.62      0.00
    2  -15    4     -9.90      0.00
    3  -15    4      5.03      0.00
    4  -15    4      0.10      0.00
    5  -15    4      0.07      0.00
    6  -15    4     -0.77      0.00
    7  -15    4     -1.51      0.00
    8  -15    4      1.47      0.00
    9  -15    4     -1.76      0.00
   -9  -14    4      0.27      0.00
   -8  -14    4     -5.23      0.00
   -7  -14    4      5.10      0.00
   -6  -14    4     -0.27      0.00
   -5  -14    4     -3.83      0.00
   -4  -14    4      3.47      0.00
   -3  -14    4      1.19      0.00
   -2  -14    4     -0.32      0.00
   -1  -14    4     -7.51      0.00
    0  -14    4      9.66      0.00
    1  -14    4     -8.12      0.00
    2  -14    4      5.06      0.00
    3  -14    4      3.25      0.00
    4  -14    4     -2.27      0.00
    5  -14    4     -0.72      0.00
    6  -14    4     -0.21      0.00
    7  -14    4      3.78      0.00
    8  -14    4     -6.33      0.00
    9  -14    4      1.81      0.00
  -10  -13    4      0.63      0.00
   -9  -13    4     -5.35      0.00
   -8  -13    4      1.67      0.00
   -7  -13    4      2.27      0.00
   -6  -13    4     -4.22      0.00
   -5  -13    4      1.50      0.00
   -4  -13    4      1.18      0.00
   -3  -13    4      0.35      0.00
   -2  -13    4     -9.07      0.00
   -1  -13    4     14.79      0.00
    0  -13    4    -10.45      0.00
    1  -13    4     -3.35      0.00
    2  -13    4      5.95      0.00
    3  -13    4      2.35      0.00
    4  -13    4     -0.83      0.00
    5  -13    4     -3.36      0.00
    6  -13    4      6.39      0.00
    7  -13    4     -5.05      0.00
    8  -13    4      1.49      0.00
    9  -13    4     -0.19      0.00
   10  -13    4     -1.34      0.00
  -10  -12    4     -2.50      0.00
   -9  -12    4     -0.66      0.00
   -8  -12    4      2.26      0.00
   -7  -12    4     -4.26      0.00
   -6  -12    4      0.06      0.00
   -5  -12    4      4.68      0.00
   -4  -12    4      3.46      0.00
   -3  -12    4    -13.32      0.00
   -2  -12    4     11.07      0.00
   -1  -12    4     -2.40      0.00
    0  -12    4     -3.10      0.00
    1  -12    4      0.53      0.00
    2  -12    4     -1.94      0.00
    3  -12    4     -0.32      0.00
    4  -12    4     -0.27      0.00
    5  -12    4      9.70      0.00
    6  -12    4     -6.98      0.00
    7  -12    4      0.35      0.00
    8  -12    4      3.95      0.00
    9  -12    4     -2.30      0.00
   10  -12    4     -0.86      0.00
  -10  -11    4     -1.20      0.00
   -9  -11    4      3.74      0.00
   -8  -11    4     -1.94      0.00
   -7  -11    4     -5.22      0.00
   -6  -11    4      2.10      0.00
   -5  -11    4      8.93      0.00
   -4  -11    4     -9.72      0.00
   -3  -11    4      9.97      0.00
   -2  -11    4     -0.93      0.00
   -1  -11    4     -8.90      0.00
    0  -11    4      3.39      0.00
    1  -11    4      4.29      0.00
    2  -11    4     -4.59      0.00
    3  -11    4    -13.39      0.00
    4  -11    4     13.57      0.00
    5  -11    4     -0.20      0.00
    6  -11    4      0.50      0.00
    7  -11    4      2.96      0.00
    8  -11    4     -1.36      0.00
    9  -11    4      0.23      0.00
   10  -11    4     -1.32      0.00
  -11  -10    4     -2.01      0.00
  -10  -10    4      1.37      0.00
   -9  -10    4      0.42      0.00
   -8  -10    4     -3.67      0.00
   -7  -10    4     -0.14      0.00
   -6  -10    4      5.39      0.00
   -5  -10    4    -13.05      0.00
   -4  -10    4      9.02      0.00
   -3  -10    4     10.52      0.00
   -2  -10    4     -3.67      0.00
   -1  -10    4     -6.11      0.00
    0  -10    4      0.94      0.00
    1  -10    4      5.45      0.00
    2  -10    4    -14.19      0.00
    3  -10    4      8.07      0.00
    4  -10    4     -8.99      0.00
    5  -10    4      0.01      0.00
    6  -10    4      8.69      0.00
    7  -10    4      3.49      0.00
    8  -10    4     -2.32      0.00
    9  -10    4     -2.20      0.00
   10  -10    4      2.18      0.00
   11  -10    4     -1.43      0.00
  -11   -9    4     -0.46      0.00
  -10   -9    4      1.32      0.00
   -9   -9    4     -3.81      0.00
   -8   -9    4     -3.68      0.00
   -7   -9    4     11.57      0.00
   -6   -9    4    -10.31      0.00
   -5   -9    4     -5.27      0.00
   -4   -9    4      3.22      0.00
   -3   -9    4      2.10      0.00
   -2   -9    4      4.87      0.00
   -1   -9    4      8.00      0.00
    0   -9    4      5.40      0.00
    1   -9    4    -26.13      0.00
    2   -9    4     14.70      0.00
    3   -9    4     -0.54      0.00
    4   -9    4     -9.47      0.00
    5   -9    4     -3.79      0.00
    6   -9    4      6.62      0.00
    7   -9    4      4.68      0.00
    8   -9    4     -0.97      0.00
    9   -9    4      2.75      0.00
   10   -9    4     -2.95      0.00
   11   -9    4     -1.77      0.00
  -11   -8    4      3.36      0.00
  -10   -8    4     -0.97      0.00
   -9   -8    4     -5.59      0.00
   -8   -8    4      9.15      0.00
   -7   -8    4     -5.17      0.00
   -6   -8    4     -0.97      0.00
   -5   -8    4      3.82      0.00
   -4   -8    4     -8.80      0.00
   -3   -8    4    -11.76      0.00
   -2   -8    4      4.29      0.00
   -1   -8    4     36.74      0.00
    0   -8    4    -17.07      0.00
    1   -8    4      3.97      0.00
    2   -8    4     -6.21      0.00
    3   -8    4     -5.61      0.00
    4   -8    4     -1.42      0.00
    5   -8    4      0.94      0.00
    6   -8    4     -0.61      0.00
    7   -8    4     -4.05      0.00
    8   -8    4     11.02      0.00
    9   -8    4      0.03      0.00
   10   -8    4     -4.12      0.00
   11   -8    4     -0.91      0.00
  -12   -7    4      0.43      0.00
  -11   -7    4      1.89      0.00
  -10   -7    4     -4.80      0.00
   -9   -7    4      8.82      0.00
   -8   -7    4      0.42      0.00
   -7   -7    4     -6.35      0.00
   -6   -7    4      3.69      0.00
   -5   -7    4      5.51      0.00
   -4   -7    4     -4.90      0.00
   -3   -7    4    -25.08      0.00
   -2   -7    4     20.50      0.00
   -1   -7    4    -15.55      0.00
    0   -7    4     28.35      0.00
    1   -7    4     13.87      0.00
    2   -7    4    -15.95      0.00
    3   -7    4    -17.73      0.00
    4   -7    4      1.16      0.00
    5   -7    4     11.38      0.00
    6   -7    4    -12.20      0.00
    7   -7    4      6.96      0.00
    8   -7    4      1.93      0.00
    9   -7    4      0.43      0.00
   10   -7    4     -0.23      0.00
   11   -7    4     -1.03      0.00
   12   -7    4     -1.51      0.00
  -12   -6    4      1.16      0.00
  -11   -6    4     -8.00      0.00
  -10   -6    4      4.34      0.00
   -9   -6    4      4.34      0.00
   -8   -6    4     -1.67      0.00
   -7   -6    4      4.22      0.00
   -6   -6    4      0.63      0.00
   -5   -6    4      0.53      0.00
   -4   -6    4    -15.83      0.00
   -3   -6    4     28.58      0.00
   -2   -6    4    -32.62      0.00
   -1   -6    4     -7.45      0.00
    0   -6    4     18.18      0.00
    1   -6    4     20.67      0.00
    2   -6    4     -2.07      0.00
    3   -6    4    -20.38      0.00
    4   -6    4      2.64      0.00
    5   -6    4    -17.76      0.00
    6   -6    4     14.36      0.00
    7   -6    4      4.69      0.00
    8   -6    4     -2.39      0.00
    9   -6    4      0.28      0.00
   10   -6    4      1.89      0.00
   11   -6    4     -0.61      0.00
   12   -6    4     -2.70      0.00
  -12   -5    4     -4.18      0.00
  -11   -5    4     -1.19      0.00
  -10   -5    4     -0.27      0.00
   -9   -5    4     -5.65      0.00
   -8   -5    4      5.04      0.00
   -7   -5    4      8.43      0.00
   -6   -5    4     10.82      0.00
   -5   -5    4    -28.53      0.00
   -4   -5    4     15.78      0.00
   -3   -5    4      0.50      0.00
   -2   -5    4     -3.67      0.00
   -1   -5    4      4.65      0.00
    0   -5    4     -5.63      0.00
    1   -5    4      4.89      0.00
    2   -5    4     -1.76      0.00
    3   -5    4     27.03      0.00
    4   -5    4    -40.15      0.00
    5   -5    4     -8.69      0.00
    6   -5    4      6.49      0.00
    7   -5    4      6.38      0.00
    8   -5    4      3.73      0.00
    9   -5    4      1.02      0.00
   10   -5    4      2.19      0.00
   11   -5    4     -5.36      0.00
   12   -5    4      0.95      0.00
  -12   -4    4     -1.02      0.00
  -11   -4    4      2.44      0.00
  -10   -4    4     -6.00      0.00
   -9   -4    4     -4.55      0.00
   -8   -4    4     -2.90      0.00
   -7   -4    4     17.46      0.00
   -6   -4    4     -9.73      0.00
   -5   -4    4     13.93      0.00
   -4   -4    4     -9.32      0.00
   -3   -4    4    -30.00      0.00
   -2   -4    4     28.97      0.00
   -1   -4    4     18.54      0.00
    0   -4    4     16.58      0.00
    1   -4    4    -40.29      0.00
    2   -4    4     35.24      0.00
    3   -4    4    -15.38      0.00
    4   -4    4     -5.04      0.00
    5   -4    4     -7.96      0.00
    6   -4    4    -11.71      0.00
    7   -4    4      1.91      0.00
    8   -4    4      7.88      0.00
    9   -4    4     11.28      0.00
   10   -4    4     -6.64      0.00
   11   -4    4      0.37      0.00
   12   -4    4     -0.95      0.00
  -12   -3    4      3.30      0.00
  -11   -3    4     -1.36      0.00
  -10   -3    4     -2.50      0.00
   -9   -3    4     -4.93      0.00
   -8   -3    4      6.37      0.00
   -7   -3    4    -14.18      0.00
   -6   -3    4     10.11      0.00
   -5   -3    4     20.81      0.00
   -4   -3    4    -20.15      0.00
   -3   -3    4    -15.06      0.00
   -2   -3    4    -22.75      0.00
   -1   -3    4     52.63      0.00
    0   -3    4     -8.02      0.00
    1   -3    4     56.08      0.00
    2   -3    4    -19.49      0.00
    3   -3    4    -22.29      0.00
    4   -3    4     11.26      0.00
    5   -3    4     -3.91      0.00
    6   -3    4    -11.37      0.00
    7   -3    4    -11.26      0.00
    8   -3    4     13.65      0.00
    9   -3    4     -0.06      0.00
   10   -3    4      3.69      0.00
   11   -3    4      1.36      0.00
   12   -3    4     -2.52      0.00
  -12   -2    4      0.85      0.00
  -11   -2    4     -1.88      0.00
  -10   -2    4     -4.55      0.00
   -9   -2    4      6.97      0.00
   -8   -2    4     -5.11      0.00
   -7   -2    4     -5.35      0.00
   -6   -2    4     12.50      0.00
   -5   -2    4     -7.59      0.00
   -4   -2    4      7.23      0.00
   -3   -2    4    -16.06      0.00
   -2   -2    4     -5.60      0.00
    0   -2    4     68.48      0.00
    1   -2    4     56.24      0.00
    2   -2    4     -4.44      0.00
    3   -2    4      3.61      0.00
    4   -2    4    -15.09      0.00
    5   -2    4      0.28      0.00
    6   -2    4    -12.43      0.00
    7   -2    4      8.21      0.00
    8   -2    4     -8.64      0.00
    9   -2    4      0.11      0.00
   10   -2    4      7.73      0.00
   11   -2    4     -1.06      0.00
   12   -2    4     -0.82      0.00
  -12   -1    4      0.61      0.00
  -11   -1    4     -3.68      0.00
  -10   -1    4      2.09      0.00
   -9   -1    4     -2.68      0.00
   -8   -1    4     -5.23      0.00
   -7   -1    4     17.98      0.00
   -6   -1    4     -3.02      0.00
   -5   -1    4     -5.05      0.00
   -4   -1    4    -10.96      0.00
   -3   -1    4     22.42      0.00
   -2   -1    4    -44.63      0.00
   -1   -1    4    -30.90      0.00
    0   -1    4      9.90      0.00
    1   -1    4      7.20      0.00
    2   -1    4     56.83      0.00
    3   -1    4     14.19      0.00
    4   -1    4     -4.46      0.00
    5   -1    4    -32.56      0.00
    6   -1    4     12.78      0.00
    7   -1    4      0.37      0.00
    8   -1    4     -6.08      0.00
    9   -1    4      3.99      0.00
   10   -1    4     -0.54      0.00
   11   -1    4      0.50      0.00
   12   -1    4     -0.95      0.00
  -12    0    4     -1.51      0.00
  -11    0    4      3.71      0.00
  -10    0    4     -1.22      0.00
   -9    0    4    -11.69      0.00
   -8    0    4      5.40      0.00
   -7    0    4      7.18      0.00
   -6    0    4     11.34      0.00
   -5    0    4     -4.64      0.00
   -4    0    4     10.77      0.00
   -3    0    4    -30.26      0.00
   -2    0    4    -17.31      0.00
   -1    0    4     21.50      0.00
    0    0    4    -57.30      0.00
    1    0    4     -7.65      0.00
    2    0    4     24.53      0.00
    3    0    4     46.26      0.00
    4    0    4    -14.33      0.00
    5    0    4     -0.46      0.00
    6    0    4     -8.05      0.00
    7    0    4     -8.09      0.00
    8    0    4      9.78      0.00
    9    0    4      3.26      0.00
   10    0    4     -0.98      0.00
   11    0    4     -2.47      0.00
   12    0    4      1.70      0.00
  -12    1    4      2.16      0.00
  -11    1    4      2.26      0.00
  -10    1    4     -5.09      0.00
   -9    1    4     -2.95      0.00
   -8    1    4     -1.69      0.00
   -7    1    4     -0.47      0.00
   -6    1    4      1.98      0.00
   -5    1    4     35.09      0.00
   -4    1    4     -2.49      0.00
   -3    1    4    -31.59      0.00
   -2    1    4      3.31      0.00
   -1    1    4    -16.87      0.00
    0    1    4     -6.26      0.00
    1    1    4    -20.12      0.00
    2    1    4     14.17      0.00
    3    1    4    -10.66      0.00
    4    1    4     22.74      0.00
    5    1    4     11.50      0.00
    6    1    4    -20.34      0.00
    7    1    4     -5.21      0.00
    8    1    4      5.82      0.00
    9    1    4      6.30      0.00
   10    1    4     -0.19      0.00
   11    1    4      2.48      0.00
   12    1    4     -0.96      0.00
  -12    2    4      2.09      0.00
  -11    2    4     -1.51      0.00
  -10    2    4     -2.83      0.00
   -9    2    4      0.79      0.00
   -8    2    4     -2.36      0.00
   -7    2    4    -13.85      0.00
   -6    2    4     13.78      0.00
   -5    2    4     15.19      0.00
   -4    2    4      4.91      0.00
   -3    2    4     16.32      0.00
   -2    2    4    -21.23      0.00
   -1    2    4    -27.90      0.00
    0    2    4     -7.13      0.00
    1    2    4     39.39      0.00
    2    2    4    -25.65      0.00
    3    2    4     -7.80      0.00
    4    2    4     16.36      0.00
    5    2    4     -3.08      0.00
    6    2    4     -2.98      0.00
    7    2    4     -2.59      0.00
    8    2    4     -0.66      0.00
    9    2    4     -1.67      0.00
   10    2    4      7.55      0.00
   11    2    4      3.61      0.00
   12    2    4     -2.76      0.00
  -12    3    4      0.55      0.00
  -11    3    4     -1.40      0.00
  -10    3    4     -0.91      0.00
   -9    3    4      0.92      0.00
   -8    3    4    -11.22      0.00
   -7    3    4      5.26      0.00
   -6    3    4      3.12      0.00
   -5    3    4     -8.64      0.00
   -4    3    4     19.86      0.00
   -3    3    4     19.55      0.00
   -2    3    4     -2.54      0.00
   -1    3    4    -42.13      0.00
    0    3    4     16.41      0.00
    1    3    4     -6.03      0.00
    2    3    4     10.29      0.00
    3    3    4     14.70      0.00
    4    3    4    -10.26      0.00
    5    3    4     -7.85      0.00
    6    3    4      1.89      0.00
    7    3    4      5.08      0.00
    8    3    4     -8.92      0.00
    9    3    4      1.22      0.00
   10    3    4      5.46      0.00
   11    3    4     -0.23      0.00
   12    3    4      1.20      0.00
  -12    4    4     -0.22      0.00
  -11    4    4     -0.07      0.00
  -10    4    4      4.91      0.00
   -9    4    4    -11.14      0.00
   -8    4    4     -0.97      0.00
   -7    4    4      5.75      0.00
   -6    4    4     -5.14      0.00
   -5    4    4      3.44      0.00
   -4    4    4      4.39      0.00
   -3    4    4     14.76      0.00
   -2    4    4    -15.42      0.00
   -1    4    4     21.77      0.00
    0    4    4    -28.66      0.00
    1    4    4    -20.71      0.00
    2    4    4     23.64      0.00
    3    4    4     18.46      0.00
    4    4    4     -2.76      0.00
    5    4    4     -8.45      0.00
    6    4    4      5.25      0.00
    7    4    4     -9.11      0.00
    8    4    4      0.48      0.00
    9    4    4      3.94      0.00
   10    4    4     -1.88      0.00
   11    4    4     -0.27      0.00
   12    4    4      1.92      0.00
  -12    5    4     -0.34      0.00
  -11    5    4      6.11      0.00
  -10    5    4     -4.40      0.00
   -9    5    4     -1.83      0.00
   -8    5    4     -0.11      0.00
   -7    5    4     -7.97      0.00
   -6    5    4      3.85      0.00
   -5    5    4      5.59      0.00
   -4    5    4     15.30      0.00
   -3    5    4    -23.54      0.00
   -2    5    4     18.32      0.00
   -1    5    4      4.01      0.00
    0    5    4    -20.84      0.00
    1    5    4     -7.72      0.00
    2    5    4     -1.77      0.00
    3    5    4     10.93      0.00
    4    5    4      2.38      0.00
    5    5    4     16.25      0.00
    6    5    4    -11.71      0.00
    7    5    4     -6.68      0.00
    8    5    4      2.57      0.00
    9    5    4      0.62      0.00
   10    5    4     -1.59      0.00
   11    5    4      0.55      0.00
  -12    6    4      3.73      0.00
  -11    6    4     -0.26      0.00
  -10    6    4     -1.41      0.00
   -9    6    4      3.32      0.00
   -8    6    4     -5.07      0.00
   -7    6    4     -5.15      0.00
   -6    6    4     -6.50      0.00
   -5    6    4     20.09      0.00
   -4    6    4     -7.71      0.00
   -3    6    4      9.56      0.00
   -2    6    4      6.37      0.00
   -1    6    4    -18.45      0.00
    0    6    4      5.45      0.00
    1    6    4     -4.51      0.00
    2    6    4     -1.88      0.00
    3    6    4    -20.19      0.00
    4    6    4     24.46      0.00
    5    6    4      2.12      0.00
    6    6    4     -3.74      0.00
    7    6    4      0.41      0.00
    8    6    4     -1.97      0.00
    9    6    4     -2.40      0.00
   10    6    4      0.03      0.00
   11    6    4      3.17      0.00
  -11    7    4     -0.31      0.00
  -10    7    4      3.55      0.00
   -9    7    4     -2.43      0.00
   -8    7    4     -0.65      0.00
   -7    7    4     -7.90      0.00
   -6    7    4      7.52      0.00
   -5    7    4    -11.01      0.00
   -4    7    4      5.43      0.00
   -3    7    4     21.82      0.00
   -2    7    4     -9.83      0.00
   -1    7    4      1.21      0.00
    0    7    4     -8.41      0.00
    1    7    4     14.66      0.00
    2    7    4    -22.15      0.00
    3    7    4      8.61      0.00
    4    7    4     -2.44      0.00
    5    7    4     -2.82      0.00
    6    7    4      6.57      0.00
    7    7    4      1.37      0.00
    8    7    4     -1.96      0.00
    9    7    4     -4.28      0.00
   10    7    4      4.58      0.00
   11    7    4     -0.91      0.00
  -11    8    4      2.65      0.00
  -10    8    4      1.15      0.00
   -9    8    4      0.69      0.00
   -8    8    4     -8.18      0.00
   -7    8    4      7.02      0.00
   -6    8    4     -4.94      0.00
   -5    8    4     -9.21      0.00
   -4    8    4     11.02      0.00
   -3    8    4     -2.13      0.00
   -2    8    4     10.72      0.00
   -1    8    4     -5.37      0.00
    0    8    4     13.48      0.00
    1    8    4    -20.54      0.00
    2    8    4      7.78      0.00
    3    8    4      6.33      0.00
    4    8    4    -11.80      0.00
    5    8    4      1.01      0.00
    6    8    4      1.59      0.00
    7    8    4      3.64      0.00
    8    8    4     -5.16      0.00
    9    8    4      4.66      0.00
   10    8    4     -1.04      0.00
   11    8    4     -1.21      0.00
  -11    9    4     -0.25      0.00
  -10    9    4      2.91      0.00
   -9    9    4     -3.49      0.00
   -8    9    4      3.30      0.00
   -7    9    4     -2.62      0.00
   -6    9    4     -8.23      0.00
   -5    9    4      8.98      0.00
   -4    9    4     -7.09      0.00
   -3    9    4      2.05      0.00
   -2    9    4     -3.94      0.00
   -1    9    4     19.41      0.00
    0    9    4    -10.61      0.00
    1    9    4     -3.95      0.00
    2    9    4      8.97      0.00
    3    9    4     -7.31      0.00
    4    9    4      3.31      0.00
    5    9    4     -2.81      0.00
    6    9    4      4.18      0.00
    7    9    4     -7.64      0.00
    8    9    4      4.94      0.00
    9    9    4      1.55      0.00
   10    9    4     -2.86      0.00
  -10   10    4     -2.66      0.00
   -9   10    4      3.43      0.00
   -8   10    4      3.47      0.00
   -7   10    4     -8.66      0.00
   -6   10    4      3.57      0.00
   -5   10    4     -2.87      0.00
   -4   10    4      3.26      0.00
   -3   10    4    -10.36      0.00
   -2   10    4      9.36      0.00
   -1   10    4     -1.00      0.00
    0   10    4     -5.58      0.00
    1   10    4     12.51      0.00
    2   10    4     -8.39      0.00
    3   10    4      0.69      0.00
    4   10    4     -1.55      0.00
    5   10    4      8.52      0.00
    6   10    4     -8.44      0.00
    7   10    4      1.75      0.00
    8   10    4      3.64      0.00
    9   10    4     -3.17      0.00
   10   10    4      1.33      0.00
  -10   11    4     -0.19      0.00
   -9   11    4      3.09      0.00
   -8   11    4     -3.54      0.00
   -7   11    4      3.48      0.00
   -6   11    4     -2.80      0.00
   -5   11    4      1.11      0.00
   -4   11    4     -6.93      0.00
   -3   11    4      6.69      0.00
   -2   11    4      0.02      0.00
   -1   11    4    -11.80      0.00
    0   11    4     12.49      0.00
    1   11    4     -3.17      0.00
    2   11    4      1.79      0.00
    3   11    4     -5.80      0.00
    4   11    4      6.71      0.00
    5   11    4     -4.67      0.00
    6   11    4     -0.90      0.00
    7   11    4      5.26      0.00
    8   11    4     -2.96      0.00
    9   11    4      1.26      0.00
  -10   12    4      2.49      0.00
   -9   12    4     -2.52      0.00
   -8   12    4     -0.09      0.00
   -7   12    4      0.68      0.00
   -6   12    4      3.43      0.00
   -5   12    4     -6.68      0.00
   -4   12    4      0.64      0.00
   -3   12    4      5.32      0.00
   -2   12    4     -8.68      0.00
   -1   12    4      5.32      0.00
    0   12    4     -2.27      0.00
    1   12    4      3.15      0.00
    2   12    4     -4.61      0.00
    3   12    4      6.78      0.00
    4   12    4     -3.90      0.00
    5   12    4     -5.78      0.00
    6   12    4      6.09      0.00
    7   12    4     -2.12      0.00
    8   12    4     -0.18      0.00
    9   12    4      1.23      0.00
   -9   13    4      0.36      0.00
   -8   13    4     -1.43      0.00
   -7   13    4      2.51      0.00
   -6   13    4     -1.76      0.00
   -5   13    4      0.01      0.00
   -4   13    4      4.15      0.00
   -3   13    4     -8.13      0.00
   -2   13    4      3.63      0.00
   -1   13    4     -0.10      0.00
    0   13    4      2.14      0.00
    1   13    4     -5.33      0.00
    2   13    4      6.45      0.00
    3   13    4      1.37      0.00
    4   13    4     -6.37      0.00
    5   13    4      3.12      0.00
    6   13    4     -2.07      0.00
    7   13    4     -1.27      0.00
    8   13    4      0.35      0.00
   -8   14    4      3.26      0.00
   -7   14    4     -2.55      0.00
   -6   14    4     -1.63      0.00
   -5   14    4      5.97      0.00
   -4   14    4     -3.49      0.00
   -3   14    4     -0.08      0.00
   -2   14    4     -2.05      0.00
   -1   14    4      3.41      0.00
    0   14    4     -5.11      0.00
    1   14    4      3.57      0.00
    2   14    4      4.23      0.00
    3   14    4     -4.73      0.00
    4   14    4      3.56      0.00
    5   14    4     -0.29      0.00
    6   14    4     -2.01      0.00
    7   14    4     -1.91      0.00
    8   14    4      1.60      0.00
   -8   15    4      0.53      0.00
   -7   15    4      0.11      0.00
   -6   15    4      2.07      0.00
   -5   15    4     -2.09      0.00
   -4   15    4      1.21      0.00
   -3   15    4     -1.04      0.00
   -2   15    4      2.75      0.00
   -1   15    4     -6.12      0.00
    0   15    4      0.07      0.00
    1   15    4      5.17      0.00
    2   15    4     -4.41      0.00
    3   15    4      2.69      0.00
    4   15    4      1.57      0.00
    5   15    4      0.44      0.00
    6   15    4     -2.89      0.00
    7   15    4      1.90      0.00
   -7   16    4      2.27      0.00
   -6   16    4      0.75      0.00
   -5   16    4      0.02      0.00
   -4   16    4     -2.31      0.00
   -3   16    4      4.37      0.00
   -2   16    4     -3.21      0.00
   -1   16    4     -2.58      0.00
    0   16    4      3.63      0.00
    1   16    4     -4.07      0.00
    2   16    4      1.43      0.00
    3   16    4      0.36      0.00
    4   16    4      2.61      0.00
    5   16    4     -2.96      0.00
    6   16    4      1.04      0.00
   -6   17    4      1.04      0.00
   -5   17    4     -0.22      0.00
   -4   17    4      2.65      0.00
   -3   17    4     -1.21      0.00
   -2   17    4     -2.33      0.00
   -1   17    4      3.68      0.00
    0   17    4     -3.31      0.00
    1   17    4      0.12      0.00
    2   17    4     -1.08      0.00
    3   17    4      3.60      0.00
    4   17    4     -2.83      0.00
    5   17    4      0.70      0.00
   -4   18    4      1.75      0.00
   -3   18    4     -1.80      0.00
   -2   18    4      2.93      0.00
   -1   18    4     -1.91      0.00
    0   18    4      0.66      0.00
    1   18    4     -1.79      0.00
    2   18    4      2.68      0.00
    3   18    4     -1.84      0.00
    4   18    4     -0.17      0.00
   -2   19    4     -0.39      0.00
   -1   19    4      0.91      0.00
    0   19    4     -1.39      0.00
    1   19    4      1.80      0.00
    0  -21    5     -2.21      0.00
   -3  -20    5     -0.97      0.00
   -2  -20    5      3.31      0.00
   -1  -20    5     -2.65      0.00
    0  -20    5      1.99      0.00
    1  -20    5      1.91      0.00
    2  -20    5     -2.17      0.00
    3  -20    5      0.16      0.00
    4  -20    5     -1.02      0.00
   -5  -19    5     -0.44      0.00
   -4  -19    5     -3.06      0.00
   -3  -19    5      3.67      0.00
   -2  -19    5     -3.67      0.00
   -1  -19    5     -0.18      0.00
    0  -19    5      4.92      0.00
    1  -19    5     -1.94      0.00
    2  -19    5      1.70      0.00
    3  -19    5     -2.14      0.00
    4  -19    5      1.39      0.00
    5  -19    5     -2.83      0.00
   -6  -18    5      0.99      0.00
   -5  -18    5     -3.19      0.00
   -4  -18    5      3.84      0.00
   -3  -18    5     -2.80      0.00
   -2  -18    5     -4.00      0.00
   -1  -18    5      5.67      0.00
    0  -18    5     -2.64      0.00
    1  -18    5      2.56      0.00
    2  -18    5     -2.28      0.00
    3  -18    5      5.04      0.00
    4  -18    5     -4.47      0.00
    5  -18    5     -0.98      0.00
    6  -18    5      1.11      0.00
   -7  -17    5      1.90      0.00
   -6  -17    5     -3.21      0.00
   -5  -17    5      4.24      0.00
   -4  -17    5      1.53      0.00
   -3  -17    5     -8.05      0.00
   -2  -17    5      4.76      0.00
   -1  -17    5     -2.30      0.00
    0  -17    5      2.80      0.00
    1  -17    5     -4.25      0.00
    2  -17    5      6.44      0.00
    3  -17    5     -3.02      0.00
    4  -17    5     -1.81      0.00
    5  -17    5      3.27      0.00
    6  -17    5     -3.67      0.00
    7  -17    5      1.26      0.00
   -8  -16    5      1.15      0.00
   -7  -16    5     -3.07      0.00
   -6  -16    5      1.95      0.00
   -5  -16    5      5.65      0.00
   -4  -16    5     -7.00      0.00
   -3  -16    5      4.85      0.00
   -2  -16    5     -3.32      0.00
   -1  -16    5      0.67      0.00
    0  -16    5     -4.65      0.00
    1  -16    5      7.25      0.00
    2  -16    5     -0.80      0.00
    3  -16    5     -5.40      0.00
    4  -16    5      6.69      0.00
    5  -16    5     -2.94      0.00
    6  -16    5      0.98      0.00
    7  -16    5     -2.62      0.00
    8  -16    5      1.98      0.00
   -8  -15    5     -2.88      0.00
   -7  -15    5     -1.79      0.00
   -6  -15    5      7.03      0.00
   -5  -15    5     -6.12      0.00
   -4  -15    5      3.30      0.00
   -3  -15    5      0.65      0.00
   -2  -15    5      2.75      0.00
   -1  -15    5     -9.15      0.00
    0  -15    5      3.91      0.00
    1  -15    5      4.30      0.00
    2  -15    5     -6.52      0.00
    3  -15    5      7.52      0.00
    4  -15    5     -3.27      0.00
    5  -15    5      2.09      0.00
    6  -15    5     -2.15      0.00
    7  -15    5      1.84      0.00
    8  -15    5     -1.81      0.00
    9  -15    5     -0.99      0.00
   -9  -14    5     -1.95      0.00
   -8  -14    5     -3.96      0.00
   -7  -14    5      5.55      0.00
   -6  -14    5     -3.64      0.00
   -5  -14    5     -0.47      0.00
   -4  -14    5      0.34      0.00
   -3  -14    5      4.12      0.00
   -2  -14    5     -6.50      0.00
   -1  -14    5      2.54      0.00
    0  -14    5      3.54      0.00
    1  -14    5    -10.82      0.00
    2  -14    5      8.62      0.00
    3  -14    5      1.37      0.00
    4  -14    5      1.30      0.00
    5  -14    5     -4.94      0.00
    6  -14    5      3.64      0.00
    7  -14    5      1.55      0.00
    8  -14    5     -4.51      0.00
    9  -14    5      1.96      0.00
  -10  -13    5     -0.12      0.00
   -9  -13    5     -4.83      0.00
   -8  -13    5      3.15      0.00
   -7  -13    5     -1.47      0.00
   -6  -13    5     -1.92      0.00
   -5  -13    5      0.87      0.00
   -4  -13    5      5.34      0.00
   -3  -13    5     -7.45      0.00
   -2  -13    5     -2.49      0.00
   -1  -13    5     12.06      0.00
    0  -13    5    -10.56      0.00
    1  -13    5      0.53      0.00
    2  -13    5     -0.88      0.00
    3  -13    5      4.78      0.00
    4  -13    5     -2.97      0.00
    5  -13    5      3.13      0.00
    6  -13    5      1.67      0.00
    7  -13    5     -5.20      0.00
    8  -13    5      4.77      0.00
    9  -13    5     -1.24      0.00
   10  -13    5     -0.76      0.00
  -10  -12    5     -2.56      0.00
   -9  -12    5      2.46      0.00
   -8  -12    5      0.03      0.00
   -7  -12    5     -4.19      0.00
   -6  -12    5     -1.98      0.00
   -5  -12    5      9.59      0.00
   -4  -12    5     -2.22      0.00
   -3  -12    5     -6.25      0.00
   -2  -12    5     10.35      0.00
   -1  -12    5     -9.75      0.00
    0  -12    5      3.56      0.00
    1  -12    5     -0.14      0.00
    2  -12    5      0.89      0.00
    3  -12    5    -10.68      0.00
    4  -12    5      6.01      0.00
    5  -12    5      8.22      0.00
    6  -12    5     -6.27      0.00
    7  -12    5      2.69      0.00
    8  -12    5      1.05      0.00
    9  -12    5      0.05      0.00
   10  -12    5     -1.02      0.00
  -10  -11    5      0.19      0.00
   -9  -11    5      2.45      0.00
   -8  -11    5     -1.06      0.00
   -7  -11    5     -5.92      0.00
   -6  -11    5      5.35      0.00
   -5  -11    5     -0.07      0.00
   -4  -11    5     -5.61      0.00
   -3  -11    5     15.79      0.00
   -2  -11    5     -5.27      0.00
   -1  -11    5     -5.12      0.00
    0  -11    5     -3.31      0.00
    1  -11    5     11.74      0.00
    2  -11    5    -10.23      0.00
    3  -11    5     -6.02      0.00
    4  -11    5      4.91      0.00
    5  -11    5     -3.03      0.00
    6  -11    5      6.38      0.00
    7  -11    5      2.66      0.00
    8  -11    5     -0.80      0.00
    9  -11    5     -1.53      0.00
   10  -11    5      0.43      0.00
  -11  -10    5     -1.32      0.00
  -10  -10    5      0.97      0.00
   -9  -10    5     -0.07      0.00
   -8  -10    5     -6.41      0.00
   -7  -10    5      6.73      0.00
   -6  -10    5      1.00      0.00
   -5  -10    5    -15.31      0.00
   -4  -10    5     10.27      0.00
   -3  -10    5      3.25      0.00
   -2  -10    5      5.64      0.00
   -1  -10    5     -6.25      0.00
    0  -10    5      8.00      0.00
    1  -10    5    -10.06      0.00
    2  -10    5     -3.20      0.00
    3  -10    5     10.66      0.00
    4  -10    5    -13.92      0.00
    5  -10    5     -1.88      0.00
    6  -10    5      5.52      0.00
    7  -10    5      7.21      0.00
    8  -10    5     -2.49      0.00
    9  -10    5     -0.32      0.00
   10  -10    5      0.90      0.00
   11  -10    5     -1.86      0.00
  -11   -9    5      0.53      0.00
  -10   -9    5      1.94      0.00
   -9   -9    5     -6.58      0.00
   -8   -9    5      1.01      0.00
   -7   -9    5      7.71      0.00
   -6   -9    5     -9.40      0.00
   -5   -9    5      3.05      0.00
   -4   -9    5     -6.88      0.00
   -3   -9    5     -0.66      0.00
   -2   -9    5     -3.98      0.00
   -1   -9    5     27.94      0.00
    0   -9    5     -2.02      0.00
    1   -9    5    -19.67      0.00
    2   -9    5     11.62      0.00
    3   -9    5     -5.55      0.00
    4   -9    5     -1.24      0.00
    5   -9    5     -7.26      0.00
    6   -9    5      4.76      0.00
    7   -9    5     -1.35      0.00
    8   -9    5      4.87      0.00
    9   -9    5      4.12      0.00
   10   -9    5     -4.33      0.00
   11   -9    5     -1.06      0.00
  -11   -8    5      4.38      0.00
  -10   -8    5     -3.46      0.00
   -9   -8    5     -1.16      0.00
   -8   -8    5      9.52      0.00
   -7   -8    5    -10.36      0.00
   -6   -8    5      4.34      0.00
   -5   -8    5      3.54      0.00
   -4   -8    5     -0.46      0.00
   -3   -8    5    -25.93      0.00
   -2   -8    5      9.12      0.00
   -1   -8    5     17.29      0.00
    0   -8    5     -2.65      0.00
    1   -8    5     19.33      0.00
    2   -8    5    -16.72      0.00
    3   -8    5     -6.77      0.00
    4   -8    5     -5.83      0.00
    5   -8    5     10.85      0.00
    6   -8    5     -8.10      0.00
    7   -8    5     -2.73      0.00
    8   -8    5      9.19      0.00
    9   -8    5      0.06      0.00
   10   -8    5     -0.48      0.00
   11   -8    5     -1.78      0.00
  -12   -7    5      1.33      0.00
  -11   -7    5     -2.46      0.00
  -10   -7    5     -3.19      0.00
   -9   -7    5     10.55      0.00
   -8   -7    5     -3.50      0.00
   -7   -7    5      0.64      0.00
   -6   -7    5     -1.67      0.00
   -5   -7    5      8.94      0.00
   -4   -7    5    -10.21      0.00
   -3   -7    5     -3.17      0.00
   -2   -7    5      3.57      0.00
   -1   -7    5    -30.16      0.00
    0   -7    5     31.87      0.00
    1   -7    5     14.73      0.00
    2   -7    5      2.29      0.00
    3   -7    5    -27.39      0.00
    4   -7    5      4.16      0.00
    5   -7    5     -0.60      0.00
    6   -7    5     -3.70      0.00
    7   -7    5      8.89      0.00
    8   -7    5     -3.08      0.00
    9   -7    5      1.95      0.00
   10   -7    5      0.58      0.00
   11   -7    5      0.97      0.00
   12   -7    5     -2.43      0.00
  -12   -6    5     -0.19      0.00
  -11   -6    5     -7.46      0.00
  -10   -6    5      4.39      0.00
   -9   -6    5     -2.70      0.00
   -8   -6    5      2.63      0.00
   -7   -6    5      4.20      0.00
   -6   -6    5      9.72      0.00
   -5   -6    5    -13.69      0.00
   -4   -6    5     -8.33      0.00
   -3   -6    5     31.59      0.00
   -2   -6    5    -32.46      0.00
   -1   -6    5      3.88      0.00
    0   -6    5     -7.68      0.00
    1   -6    5     23.03      0.00
    2   -6    5     -2.39      0.00
    3   -6    5      7.80      0.00
    4   -6    5    -12.95      0.00
    5   -6    5    -23.44      0.00
    6   -6    5     14.68      0.00
    7   -6    5      3.37      0.00
    8   -6    5      2.36      0.00
    9   -6    5     -1.69      0.00
   10   -6    5      3.72      0.00
   11   -6    5     -1.91      0.00
   12   -6    5     -1.17      0.00
  -12   -5    5     -4.04      0.00
  -11   -5    5      2.35      0.00
  -10   -5    5     -3.93      0.00
   -9   -5    5     -5.75      0.00
   -8   -5    5     -1.76      0.00
   -7   -5    5     14.32      0.00
   -6   -5    5      6.23      0.00
   -5   -5    5    -15.60      0.00
   -4   -5    5     14.58      0.00
   -3   -5    5    -26.00      0.00
   -2   -5    5     20.58      0.00
   -1   -5    5      2.70      0.00
    0   -5    5     11.47      0.00
    1   -5    5    -24.99      0.00
    2   -5    5     12.01      0.00
    3   -5    5     25.27      0.00
    4   -5    5    -29.58      0.00
    5   -5    5     -4.79      0.00
    6   -5    5     -9.26      0.00
    7   -5    5      5.98      0.00
    8   -5    5      4.24      0.00
    9   -5    5      7.37      0.00
   10   -5    5     -0.54      0.00
   11   -5    5     -4.06      0.00
   12   -5    5      0.98      0.00
  -12   -4    5      1.51      0.00
  -11   -4    5      1.38      0.00
  -10   -4    5     -3.61      0.00
   -9   -4    5     -5.85      0.00
   -8   -4    5     -1.29      0.00
   -7   -4    5      5.12      0.00
   -6   -4    5     -8.54      0.00
   -5   -4    5     30.90      0.00
   -4   -4    5    -16.89      0.00
   -3   -4    5    -22.91      0.00
   -2   -4    5     -5.80      0.00
   -1   -4    5     39.21      0.00
    0   -4    5      8.57      0.00
    1   -4    5     -7.51      0.00
    2   -4    5     22.39      0.00
    3   -4    5    -30.23      0.00
    4   -4    5     14.13      0.00
    5   -4    5     -7.40      0.00
    6   -4    5    -10.12      0.00
    7   -4    5    -10.56      0.00
    8   -4    5      9.57      0.00
    9   -4    5      9.89      0.00
   10   -4    5     -3.29      0.00
   11   -4    5      2.78      0.00
   12   -4    5     -2.33      0.00
  -12   -3    5      2.70      0.00
  -11   -3    5     -0.69      0.00
  -10   -3    5     -3.53      0.00
   -9   -3    5     -0.64      0.00
   -8   -3    5      5.44      0.00
   -7   -3    5    -19.67      0.00
   -6   -3    5     15.05      0.00
   -5   -3    5      6.23      0.00
   -4   -3    5      1.42      0.00
   -3   -3    5    -14.48      0.00
   -2   -3    5    -21.00      0.00
   -1   -3    5     -2.72      0.00
    0   -3    5      6.33      0.00
    1   -3    5     78.24      0.00
    2   -3    5    -20.96      0.00
    3   -3    5     -6.29      0.00
    4   -3    5     -5.86      0.00
    5   -3    5      5.77      0.00
    6   -3    5    -12.69      0.00
    7   -3    5     -5.98      0.00
    8   -3    5      4.25      0.00
    9   -3    5     -3.69      0.00
   10   -3    5      8.35      0.00
   11   -3    5      0.67      0.00
   12   -3    5     -1.16      0.00
  -12   -2    5      1.31      0.00
  -11   -2    5     -2.68      0.00
  -10   -2    5     -2.37      0.00
   -9   -2    5      5.94      0.00
   -8   -2    5     -9.84      0.00
   -7   -2    5      8.05      0.00
   -6   -2    5      3.39      0.00
   -5   -2    5     -5.85      0.00
   -4   -2    5     -2.09      0.00
   -3   -2    5      8.02      0.00
   -2   -2    5     -8.83      0.00
   -1   -2    5    -78.70      0.00
    0   -2    5     44.41      0.00
    1   -2    5     20.70      0.00
    2   -2    5     35.47      0.00
    3   -2    5     10.01      0.00
    4   -2    5     -6.76      0.00
    5   -2    5    -17.13      0.00
    6   -2    5     -3.13      0.00
    7   -2    5      9.85      0.00
    8   -2    5    -12.18      0.00
    9   -2    5      1.48      0.00
   10   -2    5      3.66      0.00
   11   -2    5      0.69      0.00
   12   -2    5     -0.73      0.00
  -12   -1    5     -0.27      0.00
  -11   -1    5     -0.68      0.00
  -10   -1    5      3.58      0.00
   -9   -1    5     -9.43      0.00
   -8   -1    5     -1.27      0.00
   -7   -1    5     12.83      0.00
   -6   -1    5      6.71      0.00
   -5   -1    5     -6.08      0.00
   -4   -1    5     -3.73      0.00
   -3   -1    5      9.69      0.00
   -2   -1    5    -40.90      0.00
   -1   -1    5      9.11      0.00
    0   -1    5    -40.53      0.00
    1   -1    5     -9.09      0.00
    2   -1    5     34.94      0.00
    3   -1    5     40.82      0.00
    4   -1    5     -0.99      0.00
    5   -1    5    -24.84      0.00
    6   -1    5      6.61      0.00
    7   -1    5     -6.72      0.00
    8   -1    5      2.25      0.00
    9   -1    5      3.16      0.00
   10   -1    5     -0.75      0.00
   11   -1    5     -0.92      0.00
   12   -1    5      0.19      0.00
  -12    0    5     -0.72      0.00
  -11    0    5      5.40      0.00
  -10    0    5     -3.07      0.00
   -9    0    5     -7.90      0.00
   -8    0    5      0.16      0.00
   -7    0    5      3.00      0.00
   -6    0    5      5.75      0.00
   -5    0    5     14.04      0.00
   -4    0    5     17.84      0.00
   -3    0    5    -42.77      0.00
   -2    0    5     -0.42      0.00
   -1    0    5      3.41      0.00
    0    0    5    -25.80      0.00
    1    0    5    -30.10      0.00
    2    0    5     12.29      0.00
    3    0    5     24.09      0.00
    4    0    5      1.96      0.00
    5    0    5     16.64      0.00
    6    0    5    -18.01      0.00
    7    0    5     -9.15      0.00
    8    0    5      6.83      0.00
    9    0    5      6.33      0.00
   10    0    5     -0.23      0.00
   11    0    5     -1.05      0.00
   12    0    5      1.44      0.00
  -12    1    5      3.22      0.00
  -11    1    5      0.10      0.00
  -10    1    5     -2.78      0.00
   -9    1    5     -1.80      0.00
   -8    1    5     -0.78      0.00
   -7    1    5     -9.84      0.00
   -6    1    5     -0.66      0.00
   -5    1    5     35.91      0.00
   -4    1    5     -0.63      0.00
   -3    1    5      1.31      0.00
   -2    1    5    -12.68      0.00
   -1    1    5    -19.00      0.00
    0    1    5    -12.84      0.00
    1    1    5     11.00      0.00
    2    1    5     -2.23      0.00
    3    1    5    -24.77      0.00
    4    1    5     26.69      0.00
    5    1    5      7.39      0.00
    6    1    5     -8.54      0.00
    7    1    5     -7.45      0.00
    8    1    5      1.59      0.00
    9    1    5      2.30      0.00
   10    1    5      2.82      0.00
   11    1    5      4.89      0.00
   12    1    5     -1.81      0.00
  -12    2    5      0.91      0.00
  -11    2    5     -0.03      0.00
  -10    2    5     -3.41      0.00
   -9    2    5      3.00      0.00
   -8    2    5     -5.95      0.00
   -7    2    5    -10.99      0.00
   -6    2    5     13.13      0.00
   -5    2    5     -5.30      0.00
   -4    2    5     17.43      0.00
   -3    2    5     22.51      0.00
   -2    2    5      0.25      0.00
   -1    2    5    -43.30      0.00
    0    2    5     -3.93      0.00
    1    2    5     28.43      0.00
    2    2    5    -17.58      0.00
    3    2    5      8.36      0.00
    4    2    5     -1.15      0.00
    5    2    5     -2.93      0.00
    6    2    5     -0.84      0.00
    7    2    5      3.72      0.00
    8    2    5     -5.74      0.00
    9    2    5     -4.04      0.00
   10    2    5      7.94      0.00
   11    2    5      2.21      0.00
   12    2    5     -0.68      0.00
  -12    3    5      0.90      0.00
  -11    3    5     -1.90      0.00
  -10    3    5      3.53      0.00
   -9    3    5     -3.14      0.00
   -8    3    5    -11.32      0.00
   -7    3    5     10.60      0.00
   -6    3    5     -5.61      0.00
   -5    3    5     -2.44      0.00
   -4    3    5      5.98      0.00
   -3    3    5     24.75      0.00
   -2    3    5     -2.37      0.00
   -1    3    5    -14.51      0.00
    0    3    5      4.18      0.00
    1    3    5    -32.43      0.00
    2    3    5     23.92      0.00
    3    3    5     15.77      0.00
    4    3    5     -1.22      0.00
    5    3    5    -13.27      0.00
    6    3    5      4.36      0.00
    7    3    5      0.97      0.00
    8    3    5     -6.97      0.00
    9    3    5      2.95      0.00
   10    3    5      0.84      0.00
   11    3    5      0.02      0.00
   12    3    5      1.83      0.00
  -12    4    5     -1.15      0.00
  -11    4    5      3.04      0.00
  -10    4    5      3.60      0.00
   -9    4    5     -9.88      0.00
   -8    4    5      2.86      0.00
   -7    4    5     -4.56      0.00
   -6    4    5      0.93      0.00
   -5    4    5      1.04      0.00
   -4    4    5     11.42      0.00
   -3    4    5     -2.52      0.00
   -2    4    5     -8.06      0.00
   -1    4    5     34.69      0.00
    0    4    5    -35.58      0.00
    1    4    5    -11.82      0.00
    2    4    5     -0.04      0.00
    3    4    5     21.42      0.00
    4    4    5     -1.11      0.00
    5    4    5      5.03      0.00
    6    4    5      0.03      0.00
    7    4    5    -12.65      0.00
    8    4    5      3.00      0.00
    9    4    5      1.74      0.00
   10    4    5     -1.31      0.00
   11    4    5     -0.73      0.00
   12    4    5      1.15      0.00
  -12    5    5      1.13      0.00
  -11    5    5      5.37      0.00
  -10    5    5     -5.49      0.00
   -9    5    5      4.29      0.00
   -8    5    5     -3.56      0.00
   -7    5    5     -6.63      0.00
   -6    5    5     -5.28      0.00
   -5    5    5     12.48      0.00
   -4    5    5     11.25      0.00
   -3    5    5    -18.15      0.00
   -2    5    5     24.85      0.00
   -1    5    5    -16.05      0.00
    0    5    5      2.27      0.00
    1    5    5    -11.75      0.00
    2    5    5     -0.43      0.00
    3    5    5     -9.98      0.00
    4    5    5     10.50      0.00
    5    5    5     18.03      0.00
    6    5    5    -10.60      0.00
    7    5    5     -1.78      0.00
    8    5    5     -1.79      0.00
    9    5    5     -0.02      0.00
   10    5    5     -1.53      0.00
   11    5    5      1.97      0.00
  -12    6    5      3.36      0.00
  -11    6    5     -1.87      0.00
  -10    6    5      2.84      0.00
   -9    6    5      0.24      0.00
   -8    6    5     -1.12      0.00
   -7    6    5     -7.25      0.00
   -6    6    5     -4.26      0.00
   -5    6    5      9.94      0.00
   -4    6    5    -10.91      0.00
   -3    6    5     27.43      0.00
   -2    6    5     -5.38      0.00
   -1    6    5     -5.79      0.00
    0    6    5     -5.80      0.00
    1    6    5      9.63      0.00
    2    6    5    -10.00      0.00
    3    6    5    -16.10      0.00
    4    6    5     17.55      0.00
    5    6    5     -4.58      0.00
    6    6    5      5.14      0.00
    7    6    5      0.59      0.00
    8    6    5     -0.90      0.00
    9    6    5     -4.94      0.00
   10    6    5      1.48      0.00
   11    6    5      2.38      0.00
  -11    7    5      1.83      0.00
  -10    7    5      2.58      0.00
   -9    7    5      0.19      0.00
   -8    7    5     -3.92      0.00
   -7    7    5     -3.61      0.00
   -6    7    5      8.10      0.00
   -5    7    5    -20.24      0.00
   -4    7    5     11.94      0.00
   -3    7    5      8.36      0.00
   -2    7    5      4.02      0.00
   -1    7    5     -1.31      0.00
    0    7    5      0.36      0.00
    1    7    5      2.29      0.00
    2    7    5    -15.87      0.00
    3    7    5     16.46      0.00
    4    7    5    -13.43      0.00
    5    7    5      0.32      0.00
    6    7    5      3.01      0.00
    7    7    5      4.66      0.00
    8    7    5     -3.32      0.00
    9    7    5     -1.59      0.00
   10    7    5      3.30      0.00
   11    7    5     -2.09      0.00
  -11    8    5      0.98      0.00
  -10    8    5      2.94      0.00
   -9    8    5      0.22      0.00
   -8    8    5     -5.75      0.00
   -7    8    5      7.42      0.00
   -6    8    5    -11.74      0.00
   -5    8    5      2.44      0.00
   -4    8    5     -0.05      0.00
   -3    8    5     -1.49      0.00
   -2    8    5      4.77      0.00
   -1    8    5      4.75      0.00
    0    8    5     11.29      0.00
    1    8    5    -23.47      0.00
    2    8    5     14.67      0.00
    3    8    5     -2.78      0.00
    4    8    5     -2.22      0.00
    5    8    5     -2.85      0.00
    6    8    5      2.91      0.00
    7    8    5     -0.94      0.00
    8    8    5     -2.65      0.00
    9    8    5      5.73      0.00
   10    8    5     -3.04      0.00
   11    8    5     -0.15      0.00
  -11    9    5      0.01      0.00
  -10    9    5      0.76      0.00
   -9    9    5     -2.00      0.00
   -8    9    5      7.75      0.00
   -7    9    5     -8.55      0.00
   -6    9    5     -2.09      0.00
   -5    9    5      3.43      0.00
   -4    9    5     -2.20      0.00
   -3    9    5     -3.45      0.00
   -2    9    5     -3.63      0.00
   -1    9    5     18.44      0.00
    0    9    5    -15.42      0.00
    1    9    5      9.73      0.00
    2    9    5     -1.96      0.00
    3    9    5     -3.27      0.00
    4    9    5      1.07      0.00
    5    9    5      2.90      0.00
    6    9    5      0.52      0.00
    7    9    5     -7.27      0.00
    8    9    5      6.50      0.00
    9    9    5     -1.46      0.00
   10    9    5     -0.54      0.00
  -10   10    5     -3.31      0.00
   -9   10    5      4.98      0.00
   -8   10    5     -0.32      0.00
   -7   10    5     -1.88      0.00
   -6   10    5      0.46      0.00
   -5   10    5     -1.93      0.00
   -4   10    5      0.59      0.00
   -3   10    5     -6.85      0.00
   -2   10    5     11.30      0.00
   -1   10    5    -13.14      0.00
    0   10    5      6.08      0.00
    1   10    5      5.15      0.00
    2   10    5     -2.86      0.00
    3   10    5     -3.15      0.00
    4   10    5      0.59      0.00
    5   10    5      6.36      0.00
    6   10    5     -8.52      0.00
    7   10    5      5.68      0.00
    8   10    5     -0.12      0.00
    9   10    5     -1.48      0.00
   10   10    5      1.25      0.00
  -10   11    5      2.21      0.00
   -9   11    5     -0.23      0.00
   -8   11    5     -2.07      0.00
   -7   11    5      2.62      0.00
   -6   11    5      0.39      0.00
   -5   11    5     -0.65      0.00
   -4   11    5     -8.19      0.00
   -3   11    5     11.83      0.00
   -2   11    5     -7.32      0.00
   -1   11    5     -2.98      0.00
    0   11    5      4.77      0.00
    1   11    5     -0.14      0.00
    2   11    5     -0.27      0.00
    3   11    5     -1.97      0.00
    4   11    5      5.14      0.00
    5   11    5     -9.02      0.00
    6   11    5      4.17      0.00
    7   11    5      1.74      0.00
    8   11    5     -1.88      0.00
    9   11    5      1.34      0.00
   -9   12    5     -0.71      0.00
   -8   12    5     -1.23      0.00
   -7   12    5      1.06      0.00
   -6   12    5      3.42      0.00
   -5   12    5     -6.59      0.00
   -4   12    5      5.69      0.00
   -3   12    5     -3.36      0.00
   -2   12    5     -1.88      0.00
   -1   12    5      3.04      0.00
    0   12    5     -0.60      0.00
    1   12    5      0.06      0.00
    2   12    5     -2.66      0.00
    3   12    5      8.63      0.00
    4   12    5     -7.52      0.00
    5   12    5     -1.16      0.00
    6   12    5      2.02      0.00
    7   12    5     -1.64      0.00
    8   12    5     -0.33      0.00
    9   12    5      1.24      0.00
   -9   13    5      0.41      0.00
   -8   13    5      0.89      0.00
   -7   13    5      1.32      0.00
   -6   13    5     -4.37      0.00
   -5   13    5      5.67      0.00
   -4   13    5     -0.01      0.00
   -3   13    5     -4.42      0.00
   -2   13    5      0.56      0.00
   -1   13    5      1.63      0.00
    0   13    5      0.78      0.00
    1   13    5     -4.91      0.00
    2   13    5      9.21      0.00
    3   13    5     -3.55      0.00
    4   13    5     -0.80      0.00
    5   13    5      1.50      0.00
    6   13    5     -2.00      0.00
    7   13    5     -2.32      0.00
    8   13    5      0.77      0.00
   -8   14    5      3.54      0.00
   -7   14    5     -2.69      0.00
   -6   14    5      1.20      0.00
   -5   14    5      1.41      0.00
   -4   14    5     -0.68      0.00
   -3   14    5     -0.12      0.00
   -2   14    5     -0.69      0.00
   -1   14    5      1.09      0.00
    0   14    5     -6.55      0.00
    1   14    5      7.80      0.00
    2   14    5     -1.49      0.00
    3   14    5     -0.50      0.00
    4   14    5      2.45      0.00
    5   14    5      0.99      0.00
    6   14    5     -2.59      0.00
    7   14    5     -0.77      0.00
   -7   15    5      2.65      0.00
   -6   15    5      1.41      0.00
   -5   15    5     -1.21      0.00
   -4   15    5     -0.48      0.00
   -3   15    5      0.70      0.00
   -2   15    5      3.15      0.00
   -1   15    5     -8.23      0.00
    0   15    5      4.08      0.00
    1   15    5     -0.54      0.00
    2   15    5     -1.17      0.00
    3   15    5      1.11      0.00
    4   15    5      2.73      0.00
    5   15    5     -0.64      0.00
    6   15    5     -1.70      0.00
    7   15    5      2.09      0.00
   -7   16    5      0.44      0.00
   -6   16    5      1.61      0.00
   -5   16    5      0.63      0.00
   -4   16    5     -1.45      0.00
   -3   16    5      4.35      0.00
   -2   16    5     -5.60      0.00
   -1   16    5      2.66      0.00
    0   16    5     -0.45      0.00
    1   16    5     -2.27      0.00
    2   16    5     -0.02      0.00
    3   16    5      1.91      0.00
    4   16    5      0.89      0.00
    5   16    5     -2.24      0.00
    6   16    5      1.88      0.00
   -5   17    5      0.09      0.00
   -4   17    5      4.57      0.00
   -3   17    5     -3.66      0.00
   -2   17    5      1.68      0.00
   -1   17    5      0.71      0.00
    0   17    5     -1.40      0.00
    1   17    5     -0.80      0.00
    2   17    5     -0.30      0.00
    3   17    5      2.45      0.00
    4   17    5     -2.98      0.00
    5   17    5      1.71      0.00
   -4   18    5     -0.25      0.00
   -3   18    5      1.28      0.00
   -2   18    5      1.29      0.00
   -1   18    5     -0.81      0.00
    0   18    5      0.17      0.00
    1   18    5     -0.74      0.00
    2   18    5      2.74      0.00
    3   18    5     -2.93      0.00
   -1  -21    6      1.27      0.00
    0  -21    6     -2.07      0.00
    1  -21    6      2.81      0.00
   -4  -20    6     -2.11      0.00
   -3  -20    6      0.23      0.00
   -2  -20    6      2.06      0.00
   -1  -20    6     -4.15      0.00
    0  -20    6      5.01      0.00
    1  -20    6     -0.55      0.00
    2  -20    6      0.14      0.00
    3  -20    6     -0.88      0.00
    4  -20    6     -0.40      0.00
   -5  -19    6     -1.35      0.00
   -4  -19    6     -1.22      0.00
   -3  -19    6      3.59      0.00
   -2  -19    6     -6.73      0.00
   -1  -19    6      3.52      0.00
    0  -19    6      0.72      0.00
    1  -19    6      0.49      0.00
    2  -19    6      0.13      0.00
    3  -19    6      0.12      0.00
    4  -19    6      0.99      0.00
    5  -19    6     -3.62      0.00
   -6  -18    6     -0.40      0.00
   -5  -18    6     -1.90      0.00
   -4  -18    6      5.94      0.00
   -3  -18    6     -7.19      0.00
   -2  -18    6      0.57      0.00
   -1  -18    6      1.77      0.00
    0  -18    6     -0.26      0.00
    1  -18    6     -0.13      0.00
    2  -18    6     -0.54      0.00
    3  -18    6      5.15      0.00
    4  -18    6     -5.89      0.00
    5  -18    6      2.32      0.00
    6  -18    6     -1.23      0.00
   -7  -17    6      0.52      0.00
   -6  -17    6     -3.46      0.00
   -5  -17    6      7.24      0.00
   -4  -17    6     -2.91      0.00
   -3  -17    6     -2.56      0.00
   -2  -17    6      1.29      0.00
   -1  -17    6     -1.33      0.00
    0  -17    6      0.60      0.00
    1  -17    6     -2.23      0.00
    2  -17    6      7.72      0.00
    3  -17    6     -7.59      0.00
    4  -17    6      3.54      0.00
    5  -17    6      0.69      0.00
    6  -17    6     -2.08      0.00
    7  -17    6      0.20      0.00
   -8  -16    6      0.24      0.00
   -7  -16    6     -4.82      0.00
   -6  -16    6      5.65      0.00
   -5  -16    6      0.42      0.00
   -4  -16    6     -3.38      0.00
   -3  -16    6      4.29      0.00
   -2  -16    6     -0.95      0.00
   -1  -16    6     -2.04      0.00
    0  -16    6     -5.37      0.00
    1  -16    6     10.66      0.00
    2  -16    6     -6.09      0.00
    3  -16    6      1.33      0.00
    4  -16    6      2.15      0.00
    5  -16    6     -0.99      0.00
    6  -16    6      1.07      0.00
    7  -16    6     -2.35      0.00
    8  -16    6      1.60      0.00
   -8  -15    6     -4.86      0.00
   -7  -15    6      1.54      0.00
   -6  -15    6      2.88      0.00
   -5  -15    6     -4.77      0.00
   -4  -15    6      2.68      0.00
   -3  -15    6      1.35      0.00
   -2  -15    6      2.14      0.00
   -1  -15    6     -8.54      0.00
    0  -15    6      7.70      0.00
    1  -15    6     -4.83      0.00
    2  -15    6      0.26      0.00
    3  -15    6      5.59      0.00
    4  -15    6     -1.34      0.00
    5  -15    6     -0.01      0.00
    6  -15    6     -1.72      0.00
    7  -15    6      4.52      0.00
    8  -15    6     -4.14      0.00
    9  -15    6      0.24      0.00
   -9  -14    6     -3.93      0.00
   -8  -14    6     -0.95      0.00
   -7  -14    6      3.13      0.00
   -6  -14    6     -3.74      0.00
   -5  -14    6      0.30      0.00
   -4  -14    6      1.04      0.00
   -3  -14    6      2.77      0.00
   -2  -14    6    -10.12      0.00
   -1  -14    6     11.29      0.00
    0  -14    6     -3.55      0.00
    1  -14    6     -7.33      0.00
    2  -14    6      4.45      0.00
    3  -14    6      3.02      0.00
    4  -14    6      1.73      0.00
    5  -14    6     -4.61      0.00
    6  -14    6      5.35      0.00
    7  -14    6     -2.36      0.00
    8  -14    6     -0.24      0.00
    9  -14    6      1.15      0.00
  -10  -13    6     -1.05      0.00
   -9  -13    6     -1.85      0.00
   -8  -13    6      2.35      0.00
   -7  -13    6     -2.76      0.00
   -6  -13    6     -2.40      0.00
   -5  -13    6      2.98      0.00
   -4  -13    6      6.93      0.00
   -3  -13    6    -12.31      0.00
   -2  -13    6      5.83      0.00
   -1  -13    6      1.93      0.00
    0  -13    6     -4.10      0.00
    1  -13    6      1.06      0.00
    2  -13    6     -1.75      0.00
    3  -13    6      0.05      0.00
    4  -13    6     -2.71      0.00
    5  -13    6      9.33      0.00
    6  -13    6     -3.13      0.00
    7  -13    6     -2.73      0.00
    8  -13    6      4.03      0.00
    9  -13    6     -0.38      0.00
   10  -13    6     -0.39      0.00
  -10  -12    6     -1.66      0.00
   -9  -12    6      3.46      0.00
   -8  -12    6      0.20      0.00
   -7  -12    6     -5.04      0.00
   -6  -12    6     -1.64      0.00
   -5  -12    6     10.21      0.00
   -4  -12    6     -8.11      0.00
   -3  -12    6      5.86      0.00
   -2  -12    6      3.98      0.00
   -1  -12    6     -9.02      0.00
    0  -12    6      0.54      0.00
    1  -12    6      4.55      0.00
    2  -12    6      1.54      0.00
    3  -12    6    -15.39      0.00
    4  -12    6      8.23      0.00
    5  -12    6      2.39      0.00
    6  -12    6     -0.58      0.00
    7  -12    6      3.16      0.00
    8  -12    6     -0.20      0.00
    9  -12    6      0.20      0.00
   10  -12    6     -0.56      0.00
  -10  -11    6      0.56      0.00
   -9  -11    6      1.71      0.00
   -8  -11    6     -2.26      0.00
   -7  -11    6     -3.32      0.00
   -6  -11    6      8.29      0.00
   -5  -11    6    -10.98      0.00
   -4  -11    6      1.62      0.00
   -3  -11    6     11.67      0.00
   -2  -11    6      0.03      0.00
   -1  -11    6     -5.03      0.00
    0  -11    6     -3.32      0.00
    1  -11    6      9.49      0.00
    2  -11    6    -12.50      0.00
    3  -11    6      6.32      0.00
    4  -11    6     -6.13      0.00
    5  -11    6     -4.10      0.00
    6  -11    6      6.12      0.00
    7  -11    6      5.37      0.00
    8  -11    6     -0.14      0.00
    9  -11    6     -2.76      0.00
   10  -11    6      1.53      0.00
  -11  -10    6     -0.65      0.00
  -10  -10    6      1.49      0.00
   -9  -10    6     -1.62      0.00
   -8  -10    6     -7.32      0.00
   -7  -10    6     11.74      0.00
   -6  -10    6     -4.69      0.00
   -5  -10    6     -7.98      0.00
   -4  -10    6      3.11      0.00
   -3  -10    6     -0.57      0.00
   -2  -10    6      4.11      0.00
   -1  -10    6      3.40      0.00
    0  -10    6     13.29      0.00
    1  -10    6    -23.22      0.00
    2  -10    6      7.35      0.00
    3  -10    6      5.18      0.00
    4  -10    6     -7.60      0.00
    5  -10    6     -6.33      0.00
    6  -10    6      2.73      0.00
    7  -10    6      5.76      0.00
    8  -10    6     -0.87      0.00
    9  -10    6      3.57      0.00
   10  -10    6     -1.66      0.00
   11  -10    6     -1.36      0.00
  -11   -9    6      2.06      0.00
  -10   -9    6      1.65      0.00
   -9   -9    6     -7.88      0.00
   -8   -9    6      7.39      0.00
   -7   -9    6     -0.98      0.00
   -6   -9    6     -4.02      0.00
   -5   -9    6      6.55      0.00
   -4   -9    6     -5.67      0.00
   -3   -9    6     -8.68      0.00
   -2   -9    6    -11.05      0.00
   -1   -9    6     35.07      0.00
    0   -9    6     -7.54      0.00
    1   -9    6      0.92      0.00
    2   -9    6     -1.37      0.00
    3   -9    6     -6.62      0.00
    4   -9    6     -0.70      0.00
    5   -9    6     -1.77      0.00
    6   -9    6      1.47      0.00
    7   -9    6     -7.44      0.00
    8   -9    6      8.77      0.00
    9   -9    6      3.40      0.00
   10   -9    6     -2.04      0.00
   11   -9    6     -1.41      0.00
  -11   -8    6      3.54      0.00
  -10   -8    6     -5.91      0.00
   -9   -8    6      5.22      0.00
   -8   -8    6      5.22      0.00
   -7   -8    6     -8.14      0.00
   -6   -8    6      2.69      0.00
   -5   -8    6      4.81      0.00
   -4   -8    6      4.38      0.00
   -3   -8    6    -26.64      0.00
   -2   -8    6     14.60      0.00
   -1   -8    6    -14.41      0.00
    0   -8    6     13.50      0.00
    1   -8    6     23.09      0.00
    2   -8    6     -7.87      0.00
    3   -8    6    -14.07      0.00
    4   -8    6     -8.36      0.00
    5   -8    6     13.75      0.00
    6   -8    6    -10.81      0.00
    7   -8    6      2.97      0.00
    8   -8    6      2.80      0.00
    9   -8    6      0.87      0.00
   10   -8    6      1.69      0.00
   11   -8    6     -0.61      0.00
  -12   -7    6      1.91      0.00
  -11   -7    6     -6.28      0.00
  -10   -7    6     -0.05      0.00
   -9   -7    6      6.54      0.00
   -8   -7    6     -3.50      0.00
   -7   -7    6      4.80      0.00
   -6   -7    6     -0.29      0.00
   -5   -7    6      5.62      0.00
   -4   -7    6    -17.82      0.00
   -3   -7    6     22.87      0.00
   -2   -7    6    -14.08      0.00
   -1   -7    6    -22.71      0.00
    0   -7    6     11.93      0.00
    1   -7    6     15.83      0.00
    2   -7    6     12.70      0.00
    3   -7    6    -18.58      0.00
    4   -7    6      4.67      0.00
    5   -7    6    -17.66      0.00
    6   -7    6      5.75      0.00
    7   -7    6      7.58      0.00
    8   -7    6     -2.18      0.00
    9   -7    6      0.73      0.00
   10   -7    6      1.14      0.00
   11   -7    6      2.23      0.00
  -12   -6    6     -1.93      0.00
  -11   -6    6     -3.76      0.00
  -10   -6    6      2.18      0.00
   -9   -6    6     -7.11      0.00
   -8   -6    6      1.95      0.00
   -7   -6    6      4.88      0.00
   -6   -6    6     17.25      0.00
   -5   -6    6    -21.81      0.00
   -4   -6    6      4.05      0.00
   -3   -6    6      9.75      0.00
   -2   -6    6    -13.03      0.00
   -1   -6    6      8.87      0.00
    0   -6    6    -10.84      0.00
    1   -6    6      7.31      0.00
    2   -6    6     -6.24      0.00
    3   -6    6     33.44      0.00
    4   -6    6    -21.53      0.00
    5   -6    6    -17.88      0.00
    6   -6    6      2.62      0.00
    7   -6    6      2.80      0.00
    8   -6    6      5.50      0.00
    9   -6    6     -0.11      0.00
   10   -6    6      4.26      0.00
   11   -6    6     -3.69      0.00
   12   -6    6      0.45      0.00
  -12   -5    6     -2.36      0.00
  -11   -5    6      3.83      0.00
  -10   -5    6     -4.55      0.00
   -9   -5    6     -4.93      0.00
   -8   -5    6     -7.37      0.00
   -7   -5    6     14.87      0.00
   -6   -5    6     -4.37      0.00
   -5   -5    6      9.00      0.00
   -4   -5    6      7.47      0.00
   -3   -5    6    -35.55      0.00
   -2   -5    6     14.39      0.00
   -1   -5    6      9.93      0.00
    0   -5    6     25.54      0.00
    1   -5    6    -34.74      0.00
    2   -5    6     21.93      0.00
    3   -5    6      2.33      0.00
    4   -5    6     -6.53      0.00
    5   -5    6     -1.75      0.00
    6   -5    6    -14.70      0.00
    7   -5    6     -1.94      0.00
    8   -5    6      2.66      0.00
    9   -5    6     12.83      0.00
   10   -5    6     -2.24      0.00
   11   -5    6     -0.93      0.00
   12   -5    6     -0.21      0.00
  -12   -4    6      2.75      0.00
  -11   -4    6      0.82      0.00
  -10   -4    6     -2.06      0.00
   -9   -4    6     -5.88      0.00
   -8   -4    6      4.64      0.00
   -7   -4    6    -10.84      0.00
   -6   -4    6     -2.30      0.00
   -5   -4    6     27.74      0.00
   -4   -4    6     -8.09      0.00
   -3   -4    6    -11.15      0.00
   -2   -4    6    -29.70      0.00
   -1   -4    6     30.43      0.00
    0   -4    6     -6.55      0.00
    1   -4    6     38.86      0.00
    2   -4    6      6.26      0.00
    3   -4    6    -27.96      0.00
    4   -4    6     10.46      0.00
    5   -4    6     -0.32      0.00
    6   -4    6     -6.02      0.00
    7   -4    6    -16.31      0.00
    8   -4    6      7.64      0.00
    9   -4    6      3.19      0.00
   10   -4    6      2.35      0.00
   11   -4    6      3.71      0.00
   12   -4    6     -2.21      0.00
  -12   -3    6      2.22      0.00
  -11   -3    6     -0.45      0.00
  -10   -3    6     -4.42      0.00
   -9   -3    6      4.29      0.00
   -8   -3    6     -0.59      0.00
   -7   -3    6    -11.76      0.00
   -6   -3    6     12.08      0.00
   -5   -3    6     -4.44      0.00
   -4   -3    6      7.90      0.00
   -3   -3    6     -5.35      0.00
   -2   -3    6     -1.53      0.00
   -1   -3    6    -56.90      0.00
    0   -3    6     13.73      0.00
    1   -3    6     58.47      0.00
    2   -3    6      3.16      0.00
    3   -3    6      8.45      0.00
    4   -3    6    -12.86      0.00
    5   -3    6      2.31      0.00
    6   -3    6    -12.26      0.00
    7   -3    6      4.27      0.00
    8   -3    6     -5.07      0.00
    9   -3    6     -4.78      0.00
   10   -3    6      7.71      0.00
   11   -3    6      0.88      0.00
   12   -3    6      0.00      0.00
  -12   -2    6      1.47      0.00
  -11   -2    6     -2.97      0.00
  -10   -2    6      1.89      0.00
   -9   -2    6      0.38      0.00
   -8   -2    6    -10.02      0.00
   -7   -2    6     13.31      0.00
   -6   -2    6      3.15      0.00
   -5   -2    6     -2.46      0.00
   -4   -2    6    -12.09      0.00
   -3   -2    6     22.50      0.00
   -2   -2    6    -19.93      0.00
   -1   -2    6    -42.80      0.00
    0   -2    6      0.35      0.00
    1   -2    6    -10.48      0.00
    2   -2    6     40.97      0.00
    3   -2    6     25.42      0.00
    4   -2    6      8.08      0.00
    5   -2    6    -29.06      0.00
    6   -2    6      2.88      0.00
    7   -2    6      4.08      0.00
    8   -2    6     -7.63      0.00
    9   -2    6      2.23      0.00
   10   -2    6      0.42      0.00
   11   -2    6      0.92      0.00
   12   -2    6     -0.68      0.00
  -12   -1    6     -1.63      0.00
  -11   -1    6      3.34      0.00
  -10   -1    6      2.51      0.00
   -9   -1    6    -10.57      0.00
   -8   -1    6     -0.74      0.00
   -7   -1    6      5.50      0.00
   -6   -1    6     10.64      0.00
   -5   -1    6     -2.04      0.00
   -4   -1    6     15.11      0.00
   -3   -1    6    -16.57      0.00
   -2   -1    6    -24.70      0.00
   -1   -1    6     20.51      0.00
    0   -1    6    -39.70      0.00
    1   -1    6    -25.67      0.00
    2   -1    6      6.19      0.00
    3   -1    6     45.50      0.00
    4   -1    6      1.82      0.00
    5   -1    6     -1.38      0.00
    6   -1    6     -4.57      0.00
    7   -1    6    -11.45      0.00
    8   -1    6      4.99      0.00
    9   -1    6      4.61      0.00
   10   -1    6      0.43      0.00
   11   -1    6     -2.22      0.00
   12   -1    6      1.16      0.00
  -12    0    6      1.19      0.00
  -11    0    6      3.93      0.00
  -10    0    6     -2.66      0.00
   -9    0    6     -4.09      0.00
   -8    0    6     -2.22      0.00
   -7    0    6     -1.55      0.00
   -6    0    6     -6.59      0.00
   -5    0    6     30.53      0.00
   -4    0    6     15.90      0.00
   -3    0    6    -24.39      0.00
   -2    0    6     -1.86      0.00
   -1    0    6    -10.66      0.00
    0    0    6     -8.30      0.00
    1    0    6    -24.42      0.00
    2    0    6      9.48      0.00
    3    0    6    -10.61      0.00
    4    0    6     15.34      0.00
    5    0    6     21.66      0.00
    6    0    6    -13.29      0.00
    7    0    6    -10.22      0.00
    8    0    6      1.55      0.00
    9    0    6      6.08      0.00
   10    0    6      0.51      0.00
   11    0    6      2.17      0.00
   12    0    6      0.50      0.00
  -12    1    6      2.46      0.00
  -11    1    6     -0.02      0.00
  -10    1    6     -2.17      0.00
   -9    1    6     -0.47      0.00
   -8    1    6      1.36      0.00
   -7    1    6    -17.28      0.00
   -6    1    6      4.17      0.00
   -5    1    6     16.51      0.00
   -4    1    6      6.03      0.00
   -3    1    6     23.56      0.00
   -2    1    6     -6.81      0.00
   -1    1    6    -23.64      0.00
    0    1    6    -26.71      0.00
    1    1    6     34.41      0.00
    2    1    6    -14.54      0.00
    3    1    6    -14.44      0.00
    4    1    6     13.67      0.00
    5    1    6      2.98      0.00
    6    1    6     -0.08      0.00
    7    1    6     -3.63      0.00
    8    1    6     -1.52      0.00
    9    1    6     -4.04      0.00
   10    1    6      5.27      0.00
   11    1    6      4.99      0.00
   12    1    6     -1.37      0.00
  -12    2    6      0.57      0.00
  -11    2    6      0.29      0.00
  -10    2    6     -1.94      0.00
   -9    2    6      4.44      0.00
   -8    2    6    -12.00      0.00
   -7    2    6     -0.83      0.00
   -6    2    6      6.10      0.00
   -5    2    6    -11.95      0.00
   -4    2    6     13.33      0.00
   -3    2    6     22.02      0.00
   -2    2    6     19.08      0.00
   -1    2    6    -42.51      0.00
    0    2    6      6.86      0.00
    1    2    6     -8.04      0.00
    2    2    6      0.47      0.00
    3    2    6     16.71      0.00
    4    2    6     -3.25      0.00
    5    2    6     -6.99      0.00
    6    2    6     -1.42      0.00
    7    2    6      8.17      0.00
    8    2    6     -8.56      0.00
    9    2    6     -2.66      0.00
   10    2    6      4.52      0.00
   11    2    6      1.06      0.00
   12    2    6      0.94      0.00
  -12    3    6      0.43      0.00
  -11    3    6     -1.69      0.00
  -10    3    6      7.70      0.00
   -9    3    6     -7.61      0.00
   -8    3    6     -5.88      0.00
   -7    3    6      6.10      0.00
   -6    3    6     -6.62      0.00
   -5    3    6      2.27      0.00
   -4    3    6     -0.85      0.00
   -3    3    6     21.48      0.00
   -2    3    6    -13.72      0.00
   -1    3    6     23.41      0.00
    0    3    6    -12.98      0.00
    1    3    6    -33.49      0.00
    2    3    6     12.19      0.00
    3    3    6     16.70      0.00
    4    3    6      6.82      0.00
    5    3    6    -10.25      0.00
    6    3    6      6.13      0.00
    7    3    6     -7.48      0.00
    8    3    6     -2.24      0.00
    9    3    6      2.73      0.00
   10    3    6     -1.38      0.00
   11    3    6     -0.26      0.00
   12    3    6      1.39      0.00
  -12    4    6     -1.59      0.00
  -11    4    6      6.07      0.00
  -10    4    6     -0.63      0.00
   -9    4    6     -3.57      0.00
   -8    4    6      3.22      0.00
   -7    4    6     -9.93      0.00
   -6    4    6      0.49      0.00
   -5    4    6     -0.83      0.00
   -4    4    6     21.57      0.00
   -3    4    6    -18.91      0.00
   -2    4    6      8.10      0.00
   -1    4    6     19.18      0.00
    0    4    6    -20.03      0.00
    1    4    6     -6.20      0.00
    2    4    6    -11.76      0.00
    3    4    6     11.59      0.00
    4    4    6     -2.86      0.00
    5    4    6     19.58      0.00
    6    4    6     -4.72      0.00
    7    4    6     -9.75      0.00
    8    4    6      0.92      0.00
    9    4    6      0.36      0.00
   10    4    6     -0.65      0.00
   11    4    6     -0.59      0.00
  -12    5    6      2.70      0.00
  -11    5    6      2.24      0.00
  -10    5    6     -2.88      0.00
   -9    5    6      5.66      0.00
   -8    5    6     -3.71      0.00
   -7    5    6     -3.71      0.00
   -6    5    6    -13.26      0.00
   -5    5    6     16.46      0.00
   -4    5    6     -2.20      0.00
   -3    5    6      3.03      0.00
   -2    5    6     18.85      0.00
   -1    5    6    -20.52      0.00
    0    5    6      7.78      0.00
    1    5    6     -7.52      0.00
    2    5    6      4.22      0.00
    3    5    6    -26.02      0.00
    4    5    6     16.24      0.00
    5    5    6      9.26      0.00
    6    5    6     -3.02      0.00
    7    5    6      2.00      0.00
    8    5    6     -3.10      0.00
    9    5    6     -1.76      0.00
   10    5    6     -1.75      0.00
   11    5    6      3.20      0.00
  -11    6    6     -1.21      0.00
  -10    6    6      4.64      0.00
   -9    6    6     -1.15      0.00
   -8    6    6      1.12      0.00
   -7    6    6     -9.21      0.00
   -6    6    6      4.58      0.00
   -5    6    6     -7.05      0.00
   -4    6    6     -6.49      0.00
   -3    6    6     27.07      0.00
   -2    6    6     -5.31      0.00
   -1    6    6      4.92      0.00
    0    6    6    -13.09      0.00
    1    6    6     16.52      0.00
    2    6    6    -18.58      0.00
    3    6    6     -0.16      0.00
    4    6    6      3.37      0.00
    5    6    6     -6.25      0.00
    6    6    6      7.38      0.00
    7    6    6      2.07      0.00
    8    6    6      0.54      0.00
    9    6    6     -5.85      0.00
   10    6    6      2.71      0.00
   11    6    6      0.33      0.00
  -11    7    6      2.00      0.00
  -10    7    6      2.21      0.00
   -9    7    6      3.22      0.00
   -8    7    6     -7.51      0.00
   -7    7    6      3.04      0.00
   -6    7    6      1.29      0.00
   -5    7    6    -15.72      0.00
   -4    7    6     10.16      0.00
   -3    7    6     -3.12      0.00
   -2    7    6     11.14      0.00
   -1    7    6     -3.25      0.00
    0    7    6     13.83      0.00
    1    7    6    -14.93      0.00
    2    7    6     -3.45      0.00
    3    7    6     13.00      0.00
    4    7    6    -12.40      0.00
    5    7    6      0.64      0.00
    6    7    6     -0.20      0.00
    7    7    6      5.37      0.00
    8    7    6     -4.77      0.00
    9    7    6      2.40      0.00
   10    7    6      0.93      0.00
   11    7    6     -1.94      0.00
  -11    8    6     -0.29      0.00
  -10    8    6      3.45      0.00
   -9    8    6     -1.56      0.00
   -8    8    6      1.22      0.00
   -7    8    6      2.44      0.00
   -6    8    6    -12.09      0.00
   -5    8    6      7.63      0.00
   -4    8    6     -5.48      0.00
   -3    8    6      0.64      0.00
   -2    8    6     -5.65      0.00
   -1    8    6     16.10      0.00
    0    8    6      0.82      0.00
    1    8    6    -11.79      0.00
    2    8    6     10.93      0.00
    3    8    6     -7.09      0.00
    4    8    6      3.25      0.00
    5    8    6     -3.23      0.00
    6    8    6      4.87      0.00
    7    8    6     -6.40      0.00
    8    8    6      1.14      0.00
    9    8    6      3.92      0.00
   10    8    6     -2.83      0.00
  -11    9    6      0.90      0.00
  -10    9    6     -2.30      0.00
   -9    9    6      0.70      0.00
   -8    9    6      7.19      0.00
   -7    9    6     -7.78      0.00
   -6    9    6      1.36      0.00
   -5    9    6     -2.29      0.00
   -4    9    6      3.21      0.00
   -3    9    6     -9.17      0.00
   -2    9    6      4.02      0.00
   -1    9    6      5.54      0.00
    0    9    6    -10.21      0.00
    1    9    6     14.00      0.00
    2    9    6     -5.67      0.00
    3    9    6     -1.31      0.00
    4    9    6     -2.43      0.00
    5    9    6      8.27      0.00
    6    9    6     -4.39      0.00
    7    9    6     -2.58      0.00
    8    9    6      4.90      0.00
    9    9    6     -2.86      0.00
   10    9    6      1.04      0.00
  -10   10    6     -1.45      0.00
   -9   10    6      3.61      0.00
   -8   10    6     -2.65      0.00
   -7   10    6      2.60      0.00
   -6   10    6     -1.07      0.00
   -5   10    6      1.13      0.00
   -4   10    6     -6.42      0.00
   -3   10    6      2.58      0.00
   -2   10    6      6.13      0.00
   -1   10    6    -14.23      0.00
    0   10    6      9.29      0.00
    1   10    6     -0.10      0.00
    2   10    6      1.97      0.00
    3   10    6     -5.83      0.00
    4   10    6      4.21      0.00
    5   10    6     -0.69      0.00
    6   10    6     -4.21      0.00
    7   10    6      5.96      0.00
    8   10    6     -1.92      0.00
    9   10    6     -0.07      0.00
   10   10    6      0.65      0.00
  -10   11    6      3.03      0.00
   -9   11    6     -1.29      0.00
   -8   11    6     -1.02      0.00
   -7   11    6      0.20      0.00
   -6   11    6      4.67      0.00
   -5   11    6     -4.42      0.00
   -4   11    6     -3.05      0.00
   -3   11    6      7.86      0.00
   -2   11    6     -7.98      0.00
   -1   11    6      3.27      0.00
    0   11    6     -1.09      0.00
    1   11    6      2.79      0.00
    2   11    6     -4.40      0.00
    3   11    6      4.89      0.00
    4   11    6      0.33      0.00
    5   11    6     -8.00      0.00
    6   11    6      4.67      0.00
    7   11    6     -0.38      0.00
    8   11    6     -0.88      0.00
    9   11    6      1.06      0.00
   -9   12    6      1.12      0.00
   -8   12    6     -1.49      0.00
   -7   12    6      2.56      0.00
   -6   12    6     -0.84      0.00
   -5   12    6     -1.73      0.00
   -4   12    6      6.21      0.00
   -3   12    6     -7.15      0.00
   -2   12    6      1.56      0.00
   -1   12    6      0.24      0.00
    0   12    6      3.43      0.00
    1   12    6     -5.16      0.00
    2   12    6      3.23      0.00
    3   12    6      4.71      0.00
    4   12    6     -5.89      0.00
    5   12    6      1.26      0.00
    6   12    6     -0.76      0.00
    7   12    6     -1.52      0.00
    8   12    6     -0.73      0.00
    9   12    6      1.13      0.00
   -9   13    6     -0.65      0.00
   -8   13    6      3.95      0.00
   -7   13    6     -0.94      0.00
   -6   13    6     -3.43      0.00
   -5   13    6      6.09      0.00
   -4   13    6     -2.09      0.00
   -3   13    6     -0.16      0.00
   -2   13    6     -2.88      0.00
   -1   13    6      4.21      0.00
    0   13    6     -4.35      0.00
    1   13    6      0.62      0.00
    2   13    6      6.34      0.00
    3   13    6     -3.96      0.00
    4   13    6      2.03      0.00
    5   13    6      0.87      0.00
    6   13    6     -1.30      0.00
    7   13    6     -3.13      0.00
    8   13    6      1.39      0.00
   -8   14    6      0.83      0.00
   -7   14    6     -0.33      0.00
   -6   14    6      2.95      0.00
   -5   14    6     -2.02      0.00
   -4   14    6      1.37      0.00
   -3   14    6     -1.65      0.00
   -2   14    6      3.69      0.00
   -1   14    6     -4.28      0.00
    0   14    6     -3.42      0.00
    1   14    6      6.27      0.00
    2   14    6     -3.36      0.00
    3   14    6      1.73      0.00
    4   14    6      1.47      0.00
    5   14    6      2.11      0.00
    6   14    6     -3.24      0.00
    7   14    6      1.14      0.00
   -7   15    6      2.13      0.00
   -6   15    6      1.02      0.00
   -5   15    6      1.49      0.00
   -4   15    6     -3.27      0.00
   -3   15    6      4.10      0.00
   -2   15    6     -0.40      0.00
   -1   15    6     -5.02      0.00
    0   15    6      4.44      0.00
    1   15    6     -3.84      0.00
    2   15    6      1.02      0.00
    3   15    6     -0.35      0.00
    4   15    6      3.85      0.00
    5   15    6     -2.41      0.00
    6   15    6      0.48      0.00
   -6   16    6      1.47      0.00
   -5   16    6     -0.27      0.00
   -4   16    6      2.48      0.00
   -3   16    6      1.03      0.00
   -2   16    6     -4.15      0.00
   -1   16    6      4.45      0.00
    0   16    6     -2.85      0.00
    1   16    6     -0.13      0.00
    2   16    6     -2.39      0.00
    3   16    6      4.02      0.00
    4   16    6     -1.78      0.00
    5   16    6     -0.24      0.00
   -5   17    6      0.61      0.00
   -4   17    6      3.37      0.00
   -3   17    6     -2.59      0.00
   -2   17    6      3.51      0.00
   -1   17    6     -1.68      0.00
    0   17    6      0.93      0.00
    1   17    6     -2.33      0.00
    2   17    6      2.02      0.00
    3   17    6     -0.61      0.00
    4   17    6     -1.24      0.00
   -3   18    6      2.52      0.00
   -2   18    6     -0.32      0.00
   -1   18    6      1.03      0.00
    0   18    6     -1.46      0.00
    1   18    6      1.31      0.00
    2   18    6      1.43      0.00
   -1  -21    7     -1.18      0.00
    0  -21    7     -0.05      0.00
    1  -21    7      2.40      0.00
   -4  -20    7     -2.50      0.00
   -3  -20    7      2.29      0.00
   -2  -20    7     -1.32      0.00
   -1  -20    7     -2.65      0.00
    0  -20    7      4.74      0.00
    1  -20    7     -1.64      0.00
    2  -20    7      1.58      0.00
    3  -20    7     -1.62      0.00
    4  -20    7      0.99      0.00
   -5  -19    7     -2.43      0.00
   -4  -19    7      1.98      0.00
   -3  -19    7      0.81      0.00
   -2  -19    7     -5.79      0.00
   -1  -19    7      4.41      0.00
    0  -19    7     -1.85      0.00
    1  -19    7      2.10      0.00
    2  -19    7     -2.27      0.00
    3  -19    7      3.67      0.00
    4  -19    7     -1.18      0.00
    5  -19    7     -2.18      0.00
   -6  -18    7     -2.34      0.00
   -5  -18    7      1.12      0.00
   -4  -18    7      4.82      0.00
   -3  -18    7     -7.87      0.00
   -2  -18    7      2.73      0.00
   -1  -18    7     -1.39      0.00
    0  -18    7      2.34      0.00
    1  -18    7     -3.55      0.00
    2  -18    7      4.07      0.00
    3  -18    7      0.95      0.00
    4  -18    7     -3.74      0.00
    5  -18    7      3.73      0.00
    6  -18    7     -2.78      0.00
   -7  -17    7     -1.90      0.00
   -6  -17    7     -1.11      0.00
   -5  -17    7      6.73      0.00
   -4  -17    7     -5.37      0.00
   -3  -17    7      2.48      0.00
   -2  -17    7     -1.46      0.00
   -1  -17    7      0.41      0.00
    0  -17    7     -4.39      0.00
    1  -17    7      3.69      0.00
    2  -17    7      4.26      0.00
    3  -17    7     -6.60      0.00
    4  -17    7      5.03      0.00
    5  -17    7     -1.45      0.00
    6  -17    7      0.49      0.00
    7  -17    7     -1.47      0.00
   -8  -16    7     -1.56      0.00
   -7  -16    7     -4.07      0.00
   -6  -16    7      6.47      0.00
   -5  -16    7     -3.49      0.00
   -4  -16    7      0.29      0.00
   -3  -16    7      1.69      0.00
   -2  -16    7      3.44      0.00
   -1  -16    7     -6.49      0.00
    0  -16    7     -1.11      0.00
    1  -16    7      7.00      0.00
    2  -16    7     -6.59      0.00
    3  -16    7      5.73      0.00
    4  -16    7     -1.06      0.00
    5  -16    7      0.70      0.00
    6  -16    7     -0.61      0.00
    7  -16    7      0.63      0.00
    8  -16    7     -0.15      0.00
   -8  -15    7     -4.44      0.00
   -7  -15    7      3.50      0.00
   -6  -15    7     -1.09      0.00
   -5  -15    7     -1.94      0.00
   -4  -15    7      0.13      0.00
   -3  -15    7      4.32      0.00
   -2  -15    7     -3.86      0.00
   -1  -15    7     -1.53      0.00
    0  -15    7      6.68      0.00
    1  -15    7     -9.94      0.00
    2  -15    7      3.77      0.00
    3  -15    7      2.88      0.00
    4  -15    7      2.70      0.00
    5  -15    7     -3.44      0.00
    6  -15    7      0.72      0.00
    7  -15    7      3.82      0.00
    8  -15    7     -3.57      0.00
    9  -15    7      0.96      0.00
   -9  -14    7     -3.94      0.00
   -8  -14    7      1.41      0.00
   -7  -14    7      0.33      0.00
   -6  -14    7     -2.55      0.00
   -5  -14    7     -0.63      0.00
   -4  -14    7      5.73      0.00
   -3  -14    7     -3.58      0.00
   -2  -14    7     -6.80      0.00
   -1  -14    7     11.66      0.00
    0  -14    7     -6.20      0.00
    1  -14    7     -1.99      0.00
    2  -14    7     -1.48      0.00
    3  -14    7      4.32      0.00
    4  -14    7     -1.22      0.00
    5  -14    7      1.17      0.00
    6  -14    7      3.79      0.00
    7  -14    7     -4.75      0.00
    8  -14    7      2.77      0.00
    9  -14    7      0.53      0.00
  -10  -13    7     -1.65      0.00
   -9  -13    7      1.42      0.00
   -8  -13    7      1.29      0.00
   -7  -13    7     -2.47      0.00
   -6  -13    7     -4.73      0.00
   -5  -13    7      7.50      0.00
   -4  -13    7      2.59      0.00
   -3  -13    7     -8.59      0.00
   -2  -13    7      9.36      0.00
   -1  -13    7     -6.45      0.00
    0  -13    7      0.53      0.00
    1  -13    7      0.45      0.00
    2  -13    7      3.13      0.00
    3  -13    7     -9.14      0.00
    4  -13    7      0.12      0.00
    5  -13    7      9.78      0.00
    6  -13    7     -3.81      0.00
    7  -13    7      0.43      0.00
    8  -13    7      1.37      0.00
    9  -13    7      0.85      0.00
   10  -13    7     -0.28      0.00
  -10  -12    7     -0.59      0.00
   -9  -12    7      2.61      0.00
   -8  -12    7      1.47      0.00
   -7  -12    7     -6.46      0.00
   -6  -12    7      3.09      0.00
   -5  -12    7      3.63      0.00
   -4  -12    7     -9.12      0.00
   -3  -12    7     13.43      0.00
   -2  -12    7     -0.05      0.00
   -1  -12    7     -4.28      0.00
    0  -12    7     -6.68      0.00
    1  -12    7     10.61      0.00
    2  -12    7     -3.10      0.00
    3  -12    7     -8.68      0.00
    4  -12    7      4.03      0.00
    5  -12    7     -3.80      0.00
    6  -12    7      3.94      0.00
    7  -12    7      3.54      0.00
    8  -12    7      1.03      0.00
    9  -12    7     -1.82      0.00
   10  -12    7      0.50      0.00
  -10  -11    7      0.47      0.00
   -9  -11    7      1.79      0.00
   -8  -11    7     -5.99      0.00
   -7  -11    7      2.88      0.00
   -6  -11    7      6.98      0.00
   -5  -11    7    -14.96      0.00
   -4  -11    7      5.38      0.00
   -3  -11    7      2.90      0.00
   -2  -11    7      7.00      0.00
   -1  -11    7     -5.87      0.00
    0  -11    7      5.99      0.00
    1  -11    7     -3.52      0.00
    2  -11    7     -8.25      0.00
    3  -11    7     12.81      0.00
    4  -11    7     -9.90      0.00
    5  -11    7     -4.85      0.00
    6  -11    7      1.34      0.00
    7  -11    7      8.01      0.00
    8  -11    7     -0.35      0.00
    9  -11    7     -0.70      0.00
   10  -11    7      0.82      0.00
  -11  -10    7      0.04      0.00
  -10  -10    7      3.10      0.00
   -9  -10    7     -4.85      0.00
   -8  -10    7     -3.62      0.00
   -7  -10    7     10.51      0.00
   -6  -10    7     -7.75      0.00
   -5  -10    7      2.16      0.00
   -4  -10    7     -3.82      0.00
   -3  -10    7     -1.07      0.00
   -2  -10    7     -8.54      0.00
   -1  -10    7     18.72      0.00
    0  -10    7     10.75      0.00
    1  -10    7    -20.58      0.00
    2  -10    7      9.00      0.00
    3  -10    7     -2.92      0.00
    4  -10    7      0.90      0.00
    5  -10    7     -8.08      0.00
    6  -10    7      2.63      0.00
    7  -10    7     -1.49      0.00
    8  -10    7      2.13      0.00
    9  -10    7      6.29      0.00
   10  -10    7     -2.55      0.00
   11  -10    7     -0.83      0.00
  -11   -9    7      3.63      0.00
  -10   -9    7     -0.69      0.00
   -9   -9    7     -5.18      0.00
   -8   -9    7     10.76      0.00
   -7   -9    7     -8.00      0.00
   -6   -9    7      0.70      0.00
   -5   -9    7      4.94      0.00
   -4   -9    7      4.09      0.00
   -3   -9    7    -18.70      0.00
   -2   -9    7     -6.39      0.00
   -1   -9    7     19.40      0.00
    0   -9    7     -6.26      0.00
    1   -9    7     20.53      0.00
    2   -9    7     -8.63      0.00
    3   -9    7     -6.37      0.00
    4   -9    7     -7.95      0.00
    5   -9    7      8.33      0.00
    6   -9    7     -3.11      0.00
    7   -9    7     -7.57      0.00
    8   -9    7      7.84      0.00
    9   -9    7      1.28      0.00
   10   -9    7      1.81      0.00
   11   -9    7     -1.64      0.00
  -11   -8    7      0.61      0.00
  -10   -8    7     -6.19      0.00
   -9   -8    7      9.26      0.00
   -8   -8    7     -0.55      0.00
   -7   -8    7     -1.25      0.00
   -6   -8    7     -1.60      0.00
   -5   -8    7      7.58      0.00
   -4   -8    7     -2.30      0.00
   -3   -8    7     -9.84      0.00
   -2   -8    7     13.25      0.00
   -1   -8    7    -33.77      0.00
    0   -8    7     16.27      0.00
    1   -8    7     16.64      0.00
    2   -8    7     11.05      0.00
    3   -8    7    -19.08      0.00
    4   -8    7     -4.27      0.00
    5   -8    7      3.37      0.00
    6   -8    7     -7.47      0.00
    7   -8    7      8.39      0.00
    8   -8    7     -2.40      0.00
    9   -8    7      1.57      0.00
   10   -8    7      1.12      0.00
   11   -8    7      2.09      0.00
  -12   -7    7      1.32      0.00
  -11   -7    7     -7.30      0.00
  -10   -7    7      2.65      0.00
   -9   -7    7     -0.58      0.00
   -8   -7    7     -1.41      0.00
   -7   -7    7      3.84      0.00
   -6   -7    7      9.29      0.00
   -5   -7    7     -3.75      0.00
   -4   -7    7    -17.45      0.00
   -3   -7    7     31.12      0.00
   -2   -7    7    -20.93      0.00
   -1   -7    7     -3.47      0.00
    0   -7    7     -9.79      0.00
    1   -7    7     13.30      0.00
    2   -7    7      5.89      0.00
    3   -7    7      6.74      0.00
    4   -7    7      1.88      0.00
    5   -7    7    -26.48      0.00
    6   -7    7      6.95      0.00
    7   -7    7      3.62      0.00
    8   -7    7      2.74      0.00
    9   -7    7     -1.26      0.00
   10   -7    7      2.44      0.00
   11   -7    7      0.98      0.00
  -12   -6    7     -2.82      0.00
  -11   -6    7      0.63      0.00
  -10   -6    7     -0.59      0.00
   -9   -6    7     -7.18      0.00
   -8   -6    7     -4.06      0.00
   -7   -6    7      7.63      0.00
   -6   -6    7     13.89      0.00
   -5   -6    7    -14.96      0.00
   -4   -6    7     15.04      0.00
   -3   -6    7    -18.05      0.00
   -2   -6    7      3.71      0.00
   -1   -6    7      6.60      0.00
    0   -6    7      7.98      0.00
    1   -6    7    -14.95      0.00
    2   -6    7     -4.31      0.00
    3   -6    7     35.05      0.00
    4   -6    7    -16.89      0.00
    5   -6    7     -5.81      0.00
    6   -6    7    -10.48      0.00
    7   -6    7      0.15      0.00
    8   -6    7      3.50      0.00
    9   -6    7      5.48      0.00
   10   -6    7      3.35      0.00
   11   -6    7     -3.90      0.00
   12   -6    7      0.92      0.00
  -12   -5    7     -0.16      0.00
  -11   -5    7      3.54      0.00
  -10   -5    7     -2.73      0.00
   -9   -5    7     -5.27      0.00
   -8   -5    7     -5.40      0.00
   -7   -5    7      6.64      0.00
   -6   -5    7    -12.68      0.00
   -5   -5    7     26.40      0.00
   -4   -5    7      2.31      0.00
   -3   -5    7    -23.76      0.00
   -2   -5    7    -11.66      0.00
   -1   -5    7     17.38      0.00
    0   -5    7     18.64      0.00
    1   -5    7    -13.14      0.00
    2   -5    7     24.56      0.00
    3   -5    7    -20.92      0.00
    4   -5    7      8.47      0.00
    5   -5    7      0.61      0.00
    6   -5    7     -8.62      0.00
    7   -5    7    -12.13      0.00
    8   -5    7      0.70      0.00
    9   -5    7     11.95      0.00
   10   -5    7     -1.24      0.00
   11   -5    7      2.64      0.00
   12   -5    7     -1.39      0.00
  -12   -4    7      2.83      0.00
  -11   -4    7      1.08      0.00
  -10   -4    7     -2.59      0.00
   -9   -4    7     -2.86      0.00
   -8   -4    7      7.61      0.00
   -7   -4    7    -18.69      0.00
   -6   -4    7      4.42      0.00
   -5   -4    7     11.27      0.00
   -4   -4    7      4.40      0.00
   -3   -4    7     -3.05      0.00
   -2   -4    7    -21.26      0.00
   -1   -4    7     -6.29      0.00
    0   -4    7    -17.84      0.00
    1   -4    7     61.47      0.00
    2   -4    7      2.44      0.00
    3   -4    7     -9.86      0.00
    4   -4    7     -4.11      0.00
    5   -4    7      5.47      0.00
    6   -4    7     -5.75      0.00
    7   -4    7    -10.68      0.00
    8   -4    7      2.93      0.00
    9   -4    7     -4.40      0.00
   10   -4    7      5.92      0.00
   11   -4    7      3.43      0.00
   12   -4    7     -0.79      0.00
  -12   -3    7      2.37      0.00
  -11   -3    7     -1.38      0.00
  -10   -3    7     -2.67      0.00
   -9   -3    7      6.22      0.00
   -8   -3    7     -7.81      0.00
   -7   -3    7      0.61      0.00
   -6   -3    7      7.13      0.00
   -5   -3    7     -4.42      0.00
   -4   -3    7     -2.83      0.00
   -3   -3    7      9.27      0.00
   -2   -3    7      9.25      0.00
   -1   -3    7    -68.58      0.00
    0   -3    7      6.56      0.00
    1   -3    7     15.58      0.00
    2   -3    7     24.93      0.00
    3   -3    7     19.73      0.00
    4   -3    7     -0.77      0.00
    5   -3    7    -11.01      0.00
    6   -3    7     -9.31      0.00
    7   -3    7      9.60      0.00
    8   -3    7     -8.74      0.00
    9   -3    7     -3.22      0.00
   10   -3    7      3.75      0.00
   11   -3    7      1.35      0.00
   12   -3    7      0.24      0.00
  -12   -2    7      0.35      0.00
  -11   -2    7     -1.29      0.00
  -10   -2    7      5.22      0.00
   -9   -2    7     -5.43      0.00
   -8   -2    7     -6.95      0.00
   -7   -2    7      8.81      0.00
   -6   -2    7      8.50      0.00
   -5   -2    7     -1.61      0.00
   -4   -2    7     -4.98      0.00
   -3   -2    7     15.88      0.00
   -2   -2    7    -28.38      0.00
   -1   -2    7      0.94      0.00
    0   -2    7    -26.01      0.00
    1   -2    7    -26.32      0.00
    2   -2    7     14.53      0.00
    3   -2    7     39.07      0.00
    4   -2    7     16.70      0.00
    5   -2    7    -21.51      0.00
    6   -2    7      2.78      0.00
    7   -2    7     -5.14      0.00
    8   -2    7     -1.66      0.00
    9   -2    7      3.14      0.00
   10   -2    7      0.10      0.00
   11   -2    7     -0.59      0.00
   12   -2    7     -0.21      0.00
  -12   -1    7     -1.92      0.00
  -11   -1    7      5.71      0.00
  -10   -1    7      0.38      0.00
   -9   -1    7     -6.88      0.00
   -8   -1    7     -2.89      0.00
   -7   -1    7      1.61      0.00
   -6   -1    7      1.65      0.00
   -5   -1    7      8.26      0.00
   -4   -1    7     29.76      0.00
   -3   -1    7    -28.34      0.00
   -2   -1    7     -8.91      0.00
   -1   -1    7      6.81      0.00
    0   -1    7    -14.34      0.00
    1   -1    7    -34.12      0.00
    2   -1    7     -3.58      0.00
    3   -1    7     21.57      0.00
    4   -1    7      4.51      0.00
    5   -1    7     20.48      0.00
    6   -1    7     -9.17      0.00
    7   -1    7    -12.54      0.00
    8   -1    7      1.44      0.00
    9   -1    7      6.10      0.00
   10   -1    7      1.28      0.00
   11   -1    7     -1.32      0.00
   12   -1    7      1.42      0.00
  -12    0    7      2.61      0.00
  -11    0    7      1.40      0.00
  -10    0    7     -0.95      0.00
   -9    0    7     -2.70      0.00
   -8    0    7      1.04      0.00
   -7    0    7     -8.69      0.00
   -6    0    7    -12.18      0.00
   -5    0    7     31.01      0.00
   -4    0    7      8.26      0.00
   -3    0    7      8.03      0.00
   -2    0    7     -5.66      0.00
   -1    0    7    -12.35      0.00
    0    0    7    -19.17      0.00
    1    0    7      1.23      0.00
    2    0    7      5.57      0.00
    3    0    7    -27.75      0.00
    4    0    7     16.54      0.00
    5    0    7     15.21      0.00
    6    0    7     -1.47      0.00
    7    0    7     -8.84      0.00
    8    0    7     -1.52      0.00
    9    0    7      0.92      0.00
   10    0    7      1.30      0.00
   11    0    7      4.93      0.00
   12    0    7     -0.26      0.00
  -12    1    7      0.93      0.00
  -11    1    7      1.30      0.00
  -10    1    7     -3.00      0.00
   -9    1    7      2.81      0.00
   -8    1    7     -1.11      0.00
   -7    1    7    -16.46      0.00
   -6    1    7      9.75      0.00
   -5    1    7     -5.66      0.00
   -4    1    7     10.27      0.00
   -3    1    7     24.90      0.00
   -2    1    7     17.35      0.00
   -1    1    7    -30.56      0.00
    0    1    7    -24.20      0.00
    1    1    7     26.30      0.00
    2    1    7    -16.80      0.00
    3    1    7      5.16      0.00
    4    1    7      0.97      0.00
    5    1    7     -0.42      0.00
    6    1    7     -0.42      0.00
    7    1    7      4.47      0.00
    8    1    7     -3.89      0.00
    9    1    7     -7.64      0.00
   10    1    7      5.23      0.00
   11    1    7      3.27      0.00
   12    1    7     -0.13      0.00
  -12    2    7      0.78      0.00
  -11    2    7     -1.18      0.00
  -10    2    7      2.68      0.00
   -9    2    7      2.94      0.00
   -8    2    7    -14.74      0.00
   -7    2    7      7.30      0.00
   -6    2    7     -3.22      0.00
   -5    2    7     -5.21      0.00
   -4    2    7      0.09      0.00
   -3    2    7     21.92      0.00
   -2    2    7     14.75      0.00
   -1    2    7    -17.83      0.00
    0    2    7     13.09      0.00
    1    2    7    -37.37      0.00
    2    2    7      9.23      0.00
    3    2    7     14.76      0.00
    4    2    7      7.11      0.00
    5    2    7    -11.12      0.00
    6    2    7      0.20      0.00
    7    2    7      4.99      0.00
    8    2    7     -7.66      0.00
    9    2    7      0.29      0.00
   10    2    7      0.16      0.00
   11    2    7      0.43      0.00
   12    2    7      1.30      0.00
  -12    3    7     -0.89      0.00
  -11    3    7      0.53      0.00
  -10    3    7      7.94      0.00
   -9    3    7     -8.69      0.00
   -8    3    7      1.68      0.00
   -7    3    7     -3.63      0.00
   -6    3    7     -3.06      0.00
   -5    3    7     -1.00      0.00
   -4    3    7      7.41      0.00
   -3    3    7      8.03      0.00
   -2    3    7    -18.32      0.00
   -1    3    7     42.12      0.00
    0    3    7    -21.59      0.00
    1    3    7    -16.74      0.00
    2    3    7     -9.00      0.00
    3    3    7     15.52      0.00
    4    3    7      4.09      0.00
    5    3    7      3.04      0.00
    6    3    7      6.00      0.00
    7    3    7    -13.08      0.00
    8    3    7      0.75      0.00
    9    3    7      1.08      0.00
   10    3    7     -1.04      0.00
   11    3    7     -1.14      0.00
  -12    4    7     -0.80      0.00
  -11    4    7      6.63      0.00
  -10    4    7     -4.11      0.00
   -9    4    7      3.38      0.00
   -8    4    7      0.99      0.00
   -7    4    7     -7.33      0.00
   -6    4    7     -7.65      0.00
   -5    4    7      2.09      0.00
   -4    4    7     20.02      0.00
   -3    4    7    -20.25      0.00
   -2    4    7     23.32      0.00
   -1    4    7     -5.94      0.00
    0    4    7      0.53      0.00
    1    4    7     -6.95      0.00
    2    4    7     -5.25      0.00
    3    4    7     -7.62      0.00
    4    4    7     -2.12      0.00
    5    4    7     23.45      0.00
    6    4    7     -5.14      0.00
    7    4    7     -2.38      0.00
    8    4    7     -2.56      0.00
    9    4    7     -0.40      0.00
   10    4    7     -1.25      0.00
   11    4    7      0.63      0.00
  -12    5    7      3.01      0.00
  -11    5    7     -0.87      0.00
  -10    5    7      1.38      0.00
   -9    5    7      3.08      0.00
   -8    5    7     -0.68      0.00
   -7    5    7     -3.86      0.00
   -6    5    7    -11.13      0.00
   -5    5    7     11.46      0.00
   -4    5    7    -14.95      0.00
   -3    5    7     22.21      0.00
   -2    5    7      7.75      0.00
   -1    5    7     -7.99      0.00
    0    5    7     -2.69      0.00
    1    5    7      3.93      0.00
    2    5    7      1.00      0.00
    3    5    7    -25.14      0.00
    4    5    7     15.04      0.00
    5    5    7     -2.33      0.00
    6    5    7      4.52      0.00
    7    5    7      3.47      0.00
    8    5    7     -0.68      0.00
    9    5    7     -4.09      0.00
   10    5    7     -1.27      0.00
   11    5    7      2.95      0.00
  -11    6    7      0.28      0.00
  -10    6    7      3.89      0.00
   -9    6    7      0.99      0.00
   -8    6    7     -0.63      0.00
   -7    6    7     -7.55      0.00
   -6    6    7     10.48      0.00
   -5    6    7    -18.84      0.00
   -4    6    7      1.43      0.00
   -3    6    7     12.05      0.00
   -2    6    7      2.82      0.00
   -1    6    7      5.98      0.00
    0    6    7     -5.21      0.00
    1    6    7      9.38      0.00
    2    6    7    -20.30      0.00
    3    6    7     13.31      0.00
    4    6    7     -7.95      0.00
    5    6    7     -3.75      0.00
    6    6    7      3.54      0.00
    7    6    7      4.38      0.00
    8    6    7     -0.08      0.00
    9    6    7     -3.86      0.00
   10    6    7      3.01      0.00
   11    6    7     -1.45      0.00
  -11    7    7      0.45      0.00
  -10    7    7      2.79      0.00
   -9    7    7      3.64      0.00
   -8    7    7     -6.66      0.00
   -7    7    7      7.38      0.00
   -6    7    7     -7.99      0.00
   -5    7    7     -4.15      0.00
   -4    7    7      2.68      0.00
   -3    7    7     -4.96      0.00
   -2    7    7      5.40      0.00
   -1    7    7      1.07      0.00
    0    7    7     19.09      0.00
    1    7    7    -22.06      0.00
    2    7    7      6.74      0.00
    3    7    7      2.90      0.00
    4    7    7     -4.53      0.00
    5    7    7     -1.36      0.00
    6    7    7      0.59      0.00
    7    7    7      1.91      0.00
    8    7    7     -4.52      0.00
    9    7    7      4.86      0.00
   10    7    7     -1.09      0.00
  -11    8    7     -0.08      0.00
  -10    8    7      1.61      0.00
   -9    8    7     -2.66      0.00
   -8    8    7      7.59      0.00
   -7    8    7     -3.08      0.00
   -6    8    7     -6.79      0.00
   -5    8    7      4.02      0.00
   -4    8    7     -2.77      0.00
   -3    8    7     -1.43      0.00
   -2    8    7     -8.49      0.00
   -1    8    7     18.48      0.00
    0    8    7     -9.16      0.00
    1    8    7      4.12      0.00
    2    8    7      3.06      0.00
    3    8    7     -5.66      0.00
    4    8    7      1.47      0.00
    5    8    7      0.95      0.00
    6    8    7      4.07      0.00
    7    8    7     -8.11      0.00
    8    8    7      3.99      0.00
    9    8    7      0.74      0.00
   10    8    7     -1.37      0.00
  -10    9    7     -3.79      0.00
   -9    9    7      2.87      0.00
   -8    9    7      2.86      0.00
   -7    9    7     -2.37      0.00
   -6    9    7      1.02      0.00
   -5    9    7     -2.53      0.00
   -4    9    7      1.98      0.00
   -3    9    7     -8.92      0.00
   -2    9    7     10.82      0.00
   -1    9    7     -8.29      0.00
    0    9    7     -0.78      0.00
    1    9    7      9.07      0.00
    2    9    7     -1.84      0.00
    3    9    7     -3.06      0.00
    4    9    7     -2.20      0.00
    5    9    7      7.93      0.00
    6    9    7     -6.87      0.00
    7    9    7      2.70      0.00
    8    9    7      1.97      0.00
    9    9    7     -2.47      0.00
   10    9    7      1.24      0.00
  -10   10    7      1.37      0.00
   -9   10    7      1.02      0.00
   -8   10    7     -2.29      0.00
   -7   10    7      1.89      0.00
   -6   10    7      1.42      0.00
   -5   10    7      1.75      0.00
   -4   10    7    -10.17      0.00
   -3   10    7      9.53      0.00
   -2   10    7     -1.83      0.00
   -1   10    7     -6.21      0.00
    0   10    7      4.56      0.00
    1   10    7      0.25      0.00
    2   10    7      0.85      0.00
    3   10    7     -3.19      0.00
    4   10    7      5.49      0.00
    5   10    7     -6.78      0.00
    6   10    7      0.47      0.00
    7   10    7      3.63      0.00
    8   10    7     -1.61      0.00
    9   10    7      0.43      0.00
  -10   11    7      2.00      0.00
   -9   11    7      0.24      0.00
   -8   11    7     -1.26      0.00
   -7   11    7     -0.06      0.00
   -6   11    7      4.99      0.00
   -5   11    7     -6.28      0.00
   -4   11    7      4.22      0.00
   -3   11    7     -0.60      0.00
   -2   11    7     -3.72      0.00
   -1   11    7      2.96      0.00
    0   11    7      0.09      0.00
    1   11    7      0.98      0.00
    2   11    7     -4.72      0.00
    3   11    7      8.53      0.00
    4   11    7     -3.63      0.00
    5   11    7     -3.74      0.00
    6   11    7      2.00      0.00
    7   11    7     -0.75      0.00
    8   11    7     -1.12      0.00
    9   11    7      1.05      0.00
   -9   12    7      0.82      0.00
   -8   12    7      0.66      0.00
   -7   12    7      3.04      0.00
   -6   12    7     -5.19      0.00
   -5   12    7      3.91      0.00
   -4   12    7      2.52      0.00
   -3   12    7     -4.28      0.00
   -2   12    7     -0.44      0.00
   -1   12    7      0.77      0.00
    0   12    7      3.17      0.00
    1   12    7     -6.57      0.00
    2   12    7      7.81      0.00
    3   12    7     -0.60      0.00
    4   12    7     -1.75      0.00
    5   12    7      1.33      0.00
    6   12    7     -0.76      0.00
    7   12    7     -2.73      0.00
    8   12    7     -0.24      0.00
   -8   13    7      4.21      0.00
   -7   13    7     -2.13      0.00
   -6   13    7      0.50      0.00
   -5   13    7      1.88      0.00
   -4   13    7     -0.73      0.00
   -3   13    7      0.37      0.00
   -2   13    7     -1.72      0.00
   -1   13    7      3.53      0.00
    0   13    7     -8.24      0.00
    1   13    7      5.90      0.00
    2   13    7      0.90      0.00
    3   13    7     -1.01      0.00
    4   13    7      1.61      0.00
    5   13    7      2.07      0.00
    6   13    7     -1.64      0.00
    7   13    7     -2.22      0.00
    8   13    7      1.31      0.00
   -8   14    7     -2.03      0.00
   -7   14    7      1.60      0.00
   -6   14    7      2.54      0.00
   -5   14    7     -0.95      0.00
   -4   14    7     -0.01      0.00
   -3   14    7     -1.11      0.00
   -2   14    7      5.95      0.00
   -1   14    7     -8.07      0.00
    0   14    7      1.75      0.00
    1   14    7      0.80      0.00
    2   14    7     -1.44      0.00
    3   14    7      0.68      0.00
    4   14    7      2.41      0.00
    5   14    7      1.21      0.00
    6   14    7     -2.59      0.00
    7   14    7      2.10      0.00
   -7   15    7      0.04      0.00
   -6   15    7      0.94      0.00
   -5   15    7      2.36      0.00
   -4   15    7     -2.94      0.00
   -3   15    7      5.76      0.00
   -2   15    7     -4.69      0.00
   -1   15    7      0.77      0.00
    0   15    7      1.26      0.00
    1   15    7     -2.82      0.00
    2   15    7     -0.35      0.00
    3   15    7      0.62      0.00
    4   15    7      2.97      0.00
    5   15    7     -2.89      0.00
    6   15    7      1.88      0.00
   -6   16    7      0.49      0.00
   -5   16    7     -1.41      0.00
   -4   16    7      5.63      0.00
   -3   16    7     -2.41      0.00
   -2   16    7      0.01      0.00
   -1   16    7      2.13      0.00
    0   16    7     -1.70      0.00
    1   16    7     -0.41      0.00
    2   16    7     -2.34      0.00
    3   16    7      3.77      0.00
    4   16    7     -3.12      0.00
    5   16    7      1.45      0.00
   -4   17    7      0.21      0.00
   -3   17    7      0.38      0.00
   -2   17    7      2.41      0.00
   -1   17    7     -1.22      0.00
    0   17    7      0.91      0.00
    1   17    7     -2.06      0.00
    2   17    7      3.42      0.00
    3   17    7     -2.75      0.00
    4   17    7      0.46      0.00
   -2   18    7     -0.60      0.00
   -1   18    7      1.59      0.00
    0   18    7     -2.01      0.00
    1   18    7      2.11      0.00
   -1  -21    8     -3.02      0.00
    0  -21    8      2.32      0.00
    1  -21    8      0.50      0.00
   -4  -20    8     -1.82      0.00
   -3  -20    8      3.65      0.00
   -2  -20    8     -4.28      0.00
   -1  -20    8      0.35      0.00
    0  -20    8      1.80      0.00
    1  -20    8     -0.52      0.00
    2  -20    8      0.66      0.00
    3  -20    8     -0.71      0.00
    4  -20    8      1.70      0.00
   -5  -19    8     -2.53      0.00
   -4  -19    8      4.75      0.00
   -3  -19    8     -3.21      0.00
   -2  -19    8     -2.19      0.00
   -1  -19    8      2.22      0.00
    0  -19    8     -0.91      0.00
    1  -19    8      0.79      0.00
    2  -19    8     -2.09      0.00
    3  -19    8      5.25      0.00
    4  -19    8     -3.26      0.00
    5  -19    8      0.64      0.00
   -6  -18    8     -3.28      0.00
   -5  -18    8      4.25      0.00
   -4  -18    8      1.10      0.00
   -3  -18    8     -4.21      0.00
   -2  -18    8      1.32      0.00
   -1  -18    8     -1.52      0.00
    0  -18    8      1.31      0.00
    1  -18    8     -3.74      0.00
    2  -18    8      7.52      0.00
    3  -18    8     -3.73      0.00
    4  -18    8      0.08      0.00
    5  -18    8      2.41      0.00
    6  -18    8     -2.20      0.00
   -7  -17    8     -3.92      0.00
   -6  -17    8      2.23      0.00
   -5  -17    8      3.21      0.00
   -4  -17    8     -4.33      0.00
   -3  -17    8      3.45      0.00
   -2  -17    8      0.01      0.00
   -1  -17    8     -0.37      0.00
    0  -17    8     -7.19      0.00
    1  -17    8      8.29      0.00
    2  -17    8     -1.28      0.00
    3  -17    8     -1.27      0.00
    4  -17    8      2.85      0.00
    5  -17    8     -1.73      0.00
    6  -17    8      1.51      0.00
    7  -17    8     -1.69      0.00
   -8  -16    8     -2.96      0.00
   -7  -16    8     -1.29      0.00
   -6  -16    8      4.04      0.00
   -5  -16    8     -3.91      0.00
   -4  -16    8      0.87      0.00
   -3  -16    8      1.33      0.00
   -2  -16    8      3.99      0.00
   -1  -16    8     -8.09      0.00
    0  -16    8      4.68      0.00
    1  -16    8     -0.95      0.00
    2  -16    8     -3.17      0.00
    3  -16    8      5.15      0.00
    4  -16    8      0.21      0.00
    5  -16    8      0.22      0.00
    6  -16    8     -1.97      0.00
    7  -16    8      3.79      0.00
    8  -16    8     -1.74      0.00
   -8  -15    8     -2.12      0.00
   -7  -15    8      3.21      0.00
   -6  -15    8     -2.38      0.00
   -5  -15    8     -0.99      0.00
   -4  -15    8      0.41      0.00
   -3  -15    8      4.97      0.00
   -2  -15    8     -9.52      0.00
   -1  -15    8      6.51      0.00
    0  -15    8      1.93      0.00
    1  -15    8     -8.20      0.00
    2  -15    8      1.40      0.00
    3  -15    8      2.36      0.00
    4  -15    8      3.70      0.00
    5  -15    8     -3.86      0.00
    6  -15    8      3.55      0.00
    7  -15    8      0.21      0.00
    8  -15    8     -0.85      0.00
    9  -15    8      0.88      0.00
   -9  -14    8     -1.77      0.00
   -8  -14    8      1.96      0.00
   -7  -14    8     -0.72      0.00
   -6  -14    8     -2.97      0.00
   -5  -14    8      0.01      0.00
   -4  -14    8      9.38      0.00
   -3  -14    8     -9.63      0.00
   -2  -14    8      1.20      0.00
   -1  -14    8      4.36      0.00
    0  -14    8     -3.80      0.00
    1  -14    8      0.34      0.00
    2  -14    8     -1.87      0.00
    3  -14    8      1.09      0.00
    4  -14    8     -4.47      0.00
    5  -14    8      7.74      0.00
    6  -14    8      0.75      0.00
    7  -14    8     -3.70      0.00
    8  -14    8      2.46      0.00
    9  -14    8      0.85      0.00
  -10  -13    8     -1.55      0.00
   -9  -13    8      2.55      0.00
   -8  -13    8      1.95      0.00
   -7  -13    8     -2.98      0.00
   -6  -13    8     -4.90      0.00
   -5  -13    8     10.24      0.00
   -4  -13    8     -5.30      0.00
   -3  -13    8      1.58      0.00
   -2  -13    8      6.90      0.00
   -1  -13    8     -6.86      0.00
    0  -13    8     -2.07      0.00
    1  -13    8      2.29      0.00
    2  -13    8      6.70      0.00
    3  -13    8    -14.17      0.00
    4  -13    8      2.85      0.00
    5  -13    8      3.61      0.00
    6  -13    8     -0.63      0.00
    7  -13    8      2.24      0.00
    8  -13    8      0.39      0.00
    9  -13    8      0.45      0.00
   10  -13    8     -0.01      0.00
  -10  -12    8     -0.11      0.00
   -9  -12    8      1.94      0.00
   -8  -12    8      0.59      0.00
   -7  -12    8     -5.92      0.00
   -6  -12    8      8.99      0.00
   -5  -12    8     -6.19      0.00
   -4  -12    8     -4.67      0.00
   -3  -12    8     10.86      0.00
   -2  -12    8      2.67      0.00
   -1  -12    8     -2.03      0.00
    0  -12    8     -7.51      0.00
    1  -12    8     10.75      0.00
    2  -12    8     -9.68      0.00
    3  -12    8      4.21      0.00
    4  -12    8     -2.42      0.00
    5  -12    8     -6.51      0.00
    6  -12    8      2.50      0.00
    7  -12    8      5.10      0.00
    8  -12    8      2.65      0.00
    9  -12    8     -3.20      0.00
   10  -12    8      1.22      0.00
  -10  -11    8      1.34      0.00
   -9  -11    8      1.12      0.00
   -8  -11    8     -9.02      0.00
   -7  -11    8      9.19      0.00
   -6  -11    8      1.14      0.00
   -5  -11    8     -9.31      0.00
   -4  -11    8      3.29      0.00
   -3  -11    8     -2.17      0.00
   -2  -11    8      4.61      0.00
   -1  -11    8     -1.95      0.00
    0  -11    8     16.85      0.00
    1  -11    8    -16.79      0.00
    2  -11    8     -0.43      0.00
    3  -11    8      8.53      0.00
    4  -11    8     -4.41      0.00
    5  -11    8     -5.92      0.00
    6  -11    8     -2.01      0.00
    7  -11    8      6.22      0.00
    8  -11    8     -1.14      0.00
    9  -11    8      3.90      0.00
   10  -11    8     -0.89      0.00
  -11  -10    8      1.06      0.00
  -10  -10    8      4.10      0.00
   -9  -10    8     -7.52      0.00
   -8  -10    8      3.38      0.00
   -7  -10    8      3.35      0.00
   -6  -10    8     -6.37      0.00
   -5  -10    8      6.86      0.00
   -4  -10    8     -2.53      0.00
   -3  -10    8     -2.82      0.00
   -2  -10    8    -19.61      0.00
   -1  -10    8     26.55      0.00
    0  -10    8      1.68      0.00
    1  -10    8     -2.43      0.00
    2  -10    8      3.14      0.00
    3  -10    8     -6.91      0.00
    4  -10    8      1.26      0.00
    5  -10    8     -3.64      0.00
    6  -10    8      3.68      0.00
    7  -10    8     -9.11      0.00
    8  -10    8      4.71      0.00
    9  -10    8      5.25      0.00
   10  -10    8     -0.31      0.00
   11  -10    8     -0.89      0.00
  -11   -9    8      4.06      0.00
  -10   -9    8     -4.18      0.00
   -9   -9    8      0.88      0.00
   -8   -9    8      8.71      0.00
   -7   -9    8     -8.35      0.00
   -6   -9    8      0.93      0.00
   -5   -9    8      3.11      0.00
   -4   -9    8     10.33      0.00
   -3   -9    8    -22.30      0.00
   -2   -9    8      7.38      0.00
   -1   -9    8     -8.72      0.00
    0   -9    8     -1.09      0.00
    1   -9    8     25.33      0.00
    2   -9    8     -0.89      0.00
    3   -9    8     -7.23      0.00
    4   -9    8    -13.93      0.00
    5   -9    8     12.69      0.00
    6   -9    8     -7.25      0.00
    7   -9    8     -1.15      0.00
    8   -9    8      3.10      0.00
    9   -9    8     -0.16      0.00
   10   -9    8      3.37      0.00
   11   -9    8     -0.31      0.00
  -11   -8    8     -3.08      0.00
  -10   -8    8     -3.68      0.00
   -9   -8    8      7.85      0.00
   -8   -8    8     -3.86      0.00
   -7   -8    8      3.55      0.00
   -6   -8    8     -0.86      0.00
   -5   -8    8      8.48      0.00
   -4   -8    8    -15.07      0.00
   -3   -8    8     12.97      0.00
   -2   -8    8      3.66      0.00
   -1   -8    8    -28.04      0.00
    0   -8    8      4.18      0.00
    1   -8    8      7.70      0.00
    2   -8    8     20.18      0.00
    3   -8    8    -12.58      0.00
    4   -8    8      4.76      0.00
    5   -8    8    -13.44      0.00
    6   -8    8     -2.31      0.00
    7   -8    8      8.75      0.00
    8   -8    8     -2.29      0.00
    9   -8    8      1.12      0.00
   10   -8    8     -0.23      0.00
   11   -8    8      3.60      0.00
  -11   -7    8     -5.06      0.00
  -10   -7    8      3.22      0.00
   -9   -7    8     -5.82      0.00
   -8   -7    8     -1.68      0.00
   -7   -7    8      1.08      0.00
   -6   -7    8     18.34      0.00
   -5   -7    8    -12.00      0.00
   -4   -7    8     -4.96      0.00
   -3   -7    8     16.02      0.00
   -2   -7    8    -15.37      0.00
   -1   -7    8      9.31      0.00
    0   -7    8    -11.91      0.00
    1   -7    8      4.53      0.00
    2   -7    8     -9.41      0.00
    3   -7    8     29.64      0.00
    4   -7    8     -1.73      0.00
    5   -7    8    -20.09      0.00
    6   -7    8     -0.60      0.00
    7   -7    8     -1.16      0.00
    8   -7    8      5.60      0.00
    9   -7    8     -0.85      0.00
   10   -7    8      4.17      0.00
   11   -7    8     -1.60      0.00
  -12   -6    8     -2.25      0.00
  -11   -6    8      3.45      0.00
  -10   -6    8     -1.60      0.00
   -9   -6    8     -5.36      0.00
   -8   -6    8     -9.24      0.00
   -7   -6    8      9.50      0.00
   -6   -6    8      0.12      0.00
   -5   -6    8      2.18      0.00
   -4   -6    8     18.72      0.00
   -3   -6    8    -28.49      0.00
   -2   -6    8      1.77      0.00
   -1   -6    8      2.78      0.00
    0   -6    8     25.42      0.00
    1   -6    8    -24.46      0.00
    2   -6    8      6.45      0.00
    3   -6    8     13.34      0.00
    4   -6    8     -4.98      0.00
    5   -6    8      3.96      0.00
    6   -6    8    -13.16      0.00
    7   -6    8     -5.33      0.00
    8   -6    8     -2.27      0.00
    9   -6    8     10.51      0.00
   10   -6    8      1.99      0.00
   11   -6    8     -1.59      0.00
  -12   -5    8      1.39      0.00
  -11   -5    8      2.94      0.00
  -10   -5    8     -0.93      0.00
   -9   -5    8     -5.83      0.00
   -8   -5    8      2.47      0.00
   -7   -5    8     -5.81      0.00
   -6   -5    8    -12.55      0.00
   -5   -5    8     25.04      0.00
   -4   -5    8      2.84      0.00
   -3   -5    8     -5.15      0.00
   -2   -5    8    -27.37      0.00
   -1   -5    8     12.78      0.00
    0   -5    8     -6.20      0.00
    1   -5    8     21.27      0.00
    2   -5    8     21.65      0.00
    3   -5    8    -24.47      0.00
    4   -5    8      6.45      0.00
    5   -5    8      2.91      0.00
    6   -5    8     -0.39      0.00
    7   -5    8    -16.25      0.00
    8   -5    8     -0.17      0.00
    9   -5    8      4.37      0.00
   10   -5    8      1.14      0.00
   11   -5    8      4.88      0.00
   12   -5    8     -1.39      0.00
  -12   -4    8      2.66      0.00
  -11   -4    8      1.19      0.00
  -10   -4    8     -3.79      0.00
   -9   -4    8      2.56      0.00
   -8   -4    8      3.53      0.00
   -7   -4    8    -14.42      0.00
   -6   -4    8      7.42      0.00
   -5   -4    8     -1.79      0.00
   -4   -4    8      6.18      0.00
   -3   -4    8      0.83      0.00
   -2   -4    8      6.15      0.00
   -1   -4    8    -42.03      0.00
    0   -4    8    -19.88      0.00
    1   -4    8     44.56      0.00
    2   -4    8     10.30      0.00
    3   -4    8     10.77      0.00
    4   -4    8     -8.30      0.00
    5   -4    8      3.75      0.00
    6   -4    8     -9.26      0.00
    7   -4    8      0.49      0.00
    8   -4    8     -1.71      0.00
    9   -4    8     -8.12      0.00
   10   -4    8      5.21      0.00
   11   -4    8      2.62      0.00
   12   -4    8      0.63      0.00
  -12   -3    8      2.36      0.00
  -11   -3    8     -2.56      0.00
  -10   -3    8      1.76      0.00
   -9   -3    8      3.58      0.00
   -8   -3    8    -10.75      0.00
   -7   -3    8      6.35      0.00
   -6   -3    8      5.93      0.00
   -5   -3    8      0.95      0.00
   -4   -3    8    -13.48      0.00
   -3   -3    8     20.27      0.00
   -2   -3    8      0.00      0.00
   -1   -3    8    -38.55      0.00
    0   -3    8     -7.52      0.00
    1   -3    8    -19.08      0.00
    2   -3    8     20.70      0.00
    3   -3    8     27.16      0.00
    4   -3    8     19.00      0.00
    5   -3    8    -19.61      0.00
    6   -3    8     -4.48      0.00
    7   -3    8      5.70      0.00
    8   -3    8     -6.89      0.00
    9   -3    8     -0.45      0.00
   10   -3    8      0.57      0.00
   11   -3    8      0.92      0.00
   12   -3    8     -0.11      0.00
  -12   -2    8     -1.73      0.00
  -11   -2    8      2.10      0.00
  -10   -2    8      5.34      0.00
   -9   -2    8     -7.00      0.00
   -8   -2    8     -4.55      0.00
   -7   -2    8      2.03      0.00
   -6   -2    8      9.26      0.00
   -5   -2    8     -2.77      0.00
   -4   -2    8     16.97      0.00
   -3   -2    8     -2.30      0.00
   -2   -2    8    -24.64      0.00
   -1   -2    8     17.33      0.00
    0   -2    8    -21.47      0.00
    1   -2    8    -30.23      0.00
    2   -2    8    -13.01      0.00
    3   -2    8     36.15      0.00
    4   -2    8     13.66      0.00
    5   -2    8      1.19      0.00
    6   -2    8      0.12      0.00
    7   -2    8    -11.32      0.00
    8   -2    8     -0.34      0.00
    9   -2    8      4.10      0.00
   10   -2    8      1.67      0.00
   11   -2    8     -2.03      0.00
   12   -2    8      0.52      0.00
  -12   -1    8     -0.64      0.00
  -11   -1    8      4.86      0.00
  -10   -1    8     -0.43      0.00
   -9   -1    8     -2.97      0.00
   -8   -1    8     -3.06      0.00
   -7   -1    8      0.20      0.00
   -6   -1    8    -13.26      0.00
   -5   -1    8     18.94      0.00
   -4   -1    8     27.42      0.00
   -3   -1    8    -14.00      0.00
   -2   -1    8     -0.87      0.00
   -1   -1    8     -7.26      0.00
    0   -1    8     -1.94      0.00
    1   -1    8    -28.18      0.00
    2   -1    8      4.17      0.00
    3   -1    8    -10.87      0.00
    4   -1    8      5.87      0.00
    5   -1    8     26.40      0.00
    6   -1    8     -3.27      0.00
    7   -1    8    -10.57      0.00
    8   -1    8     -3.39      0.00
    9   -1    8      4.59      0.00
   10   -1    8      0.72      0.00
   11   -1    8      1.64      0.00
   12   -1    8      1.01      0.00
  -12    0    8      2.42      0.00
  -11    0    8      0.35      0.00
  -10    0    8     -0.20      0.00
   -9    0    8     -2.03      0.00
   -8    0    8      5.80      0.00
   -7    0    8    -16.14      0.00
   -6    0    8     -5.69      0.00
   -5    0    8     14.87      0.00
   -4    0    8      2.26      0.00
   -3    0    8     27.10      0.00
   -2    0    8      3.75      0.00
   -1    0    8     -8.15      0.00
    0    0    8    -37.37      0.00
    1    0    8     22.54      0.00
    2    0    8     -4.35      0.00
    3    0    8    -18.94      0.00
    4    0    8      8.39      0.00
    5    0    8      5.85      0.00
    6    0    8      4.91      0.00
    7    0    8     -3.38      0.00
    8    0    8     -1.29      0.00
    9    0    8     -6.04      0.00
   10    0    8      1.85      0.00
   11    0    8      5.23      0.00
   12    0    8     -0.23      0.00
  -12    1    8     -0.03      0.00
  -11    1    8      1.75      0.00
  -10    1    8     -2.80      0.00
   -9    1    8      7.03      0.00
   -8    1    8     -8.31      0.00
   -7    1    8     -7.47      0.00
   -6    1    8      8.11      0.00
   -5    1    8    -13.94      0.00
   -4    1    8      6.48      0.00
   -3    1    8     15.43      0.00
   -2    1    8     35.35      0.00
   -1    1    8    -30.73      0.00
    0    1    8     -3.09      0.00
    1    1    8     -5.00      0.00
    2    1    8    -11.00      0.00
    3    1    8     15.11      0.00
    4    1    8      0.95      0.00
    5    1    8     -3.18      0.00
    6    1    8     -4.67      0.00
    7    1    8     10.06      0.00
    8    1    8     -5.60      0.00
    9    1    8     -6.14      0.00
   10    1    8      2.54      0.00
   11    1    8      1.26      0.00
  -12    2    8      0.62      0.00
  -11    2    8     -2.75      0.00
  -10    2    8      8.00      0.00
   -9    2    8     -1.15      0.00
   -8    2    8    -10.16      0.00
   -7    2    8      6.68      0.00
   -6    2    8     -8.28      0.00
   -5    2    8      1.35      0.00
   -4    2    8     -6.93      0.00
   -3    2    8     21.95      0.00
   -2    2    8     -7.04      0.00
   -1    2    8     16.54      0.00
    0    2    8      8.19      0.00
    1    2    8    -38.46      0.00
    2    2    8      1.47      0.00
    3    2    8      8.66      0.00
    4    2    8     14.61      0.00
    5    2    8     -9.00      0.00
    6    2    8      5.32      0.00
    7    2    8     -3.82      0.00
    8    2    8     -4.36      0.00
    9    2    8      1.87      0.00
   10    2    8     -2.05      0.00
   11    2    8     -0.35      0.00
  -12    3    8     -2.11      0.00
  -11    3    8      3.84      0.00
  -10    3    8      3.76      0.00
   -9    3    8     -4.99      0.00
   -8    3    8      6.32      0.00
   -7    3    8     -9.31      0.00
   -6    3    8     -2.01      0.00
   -5    3    8     -7.78      0.00
   -4    3    8     20.49      0.00
   -3    3    8     -8.52      0.00
   -2    3    8     -6.23      0.00
   -1    3    8     31.44      0.00
    0    3    8    -15.60      0.00
    1    3    8     -2.02      0.00
    2    3    8    -18.25      0.00
    3    3    8      8.60      0.00
    4    3    8     -6.12      0.00
    5    3    8     17.48      0.00
    6    3    8      4.20      0.00
    7    3    8    -10.72      0.00
    8    3    8      0.10      0.00
    9    3    8     -0.52      0.00
   10    3    8     -0.21      0.00
   11    3    8     -1.61      0.00
  -12    4    8      0.73      0.00
  -11    4    8      4.06      0.00
  -10    4    8     -4.02      0.00
   -9    4    8      6.39      0.00
   -8    4    8     -0.69      0.00
   -7    4    8     -1.52      0.00
   -6    4    8    -15.47      0.00
   -5    4    8      7.81      0.00
   -4    4    8      3.91      0.00
   -3    4    8     -6.30      0.00
   -2    4    8     27.06      0.00
   -1    4    8    -17.06      0.00
    0    4    8      8.43      0.00
    1    4    8     -7.14      0.00
    2    4    8      6.84      0.00
    3    4    8    -23.76      0.00
    4    4    8      2.56      0.00
    5    4    8     14.39      0.00
    6    4    8     -1.58      0.00
    7    4    8      4.19      0.00
    8    4    8     -3.11      0.00
    9    4    8     -1.45      0.00
   10    4    8     -2.56      0.00
   11    4    8      2.09      0.00
  -11    5    8     -2.02      0.00
  -10    5    8      4.04      0.00
   -9    5    8      0.71      0.00
   -8    5    8      2.31      0.00
   -7    5    8     -6.95      0.00
   -6    5    8     -0.18      0.00
   -5    5    8     -0.94      0.00
   -4    5    8    -17.34      0.00
   -3    5    8     24.70      0.00
   -2    5    8      1.02      0.00
   -1    5    8      6.99      0.00
    0    5    8    -11.91      0.00
    1    5    8     13.49      0.00
    2    5    8     -9.44      0.00
    3    5    8    -10.21      0.00
    4    5    8      7.34      0.00
    5    5    8     -8.65      0.00
    6    5    8      6.60      0.00
    7    5    8      3.63      0.00
    8    5    8      2.26      0.00
    9    5    8     -5.17      0.00
   10    5    8      0.06      0.00
   11    5    8      1.28      0.00
  -11    6    8      0.53      0.00
  -10    6    8      2.38      0.00
   -9    6    8      4.56      0.00
   -8    6    8     -4.20      0.00
   -7    6    8     -1.41      0.00
   -6    6    8      7.14      0.00
   -5    6    8    -18.46      0.00
   -4    6    8      5.58      0.00
   -3    6    8     -2.66      0.00
   -2    6    8      7.95      0.00
   -1    6    8      0.87      0.00
    0    6    8     11.58      0.00
    1    6    8     -4.96      0.00
    2    6    8    -12.95      0.00
    3    6    8     14.80      0.00
    4    6    8    -10.28      0.00
    5    6    8     -1.05      0.00
    6    6    8     -0.93      0.00
    7    6    8      5.35      0.00
    8    6    8     -2.29      0.00
    9    6    8     -0.33      0.00
   10    6    8      2.25      0.00
   11    6    8     -1.82      0.00
  -11    7    8     -0.84      0.00
  -10    7    8      3.03      0.00
   -9    7    8      0.90      0.00
   -8    7    8     -0.70      0.00
   -7    7    8      6.64      0.00
   -6    7    8    -12.06      0.00
   -5    7    8      3.49      0.00
   -4    7    8     -3.25      0.00
   -3    7    8     -1.16      0.00
   -2    7    8     -5.82      0.00
   -1    7    8      9.46      0.00
    0    7    8     11.48      0.00
    1    7    8    -14.37      0.00
    2    7    8      9.47      0.00
    3    7    8     -4.62      0.00
    4    7    8      1.10      0.00
    5    7    8     -2.54      0.00
    6    7    8      3.98      0.00
    7    7    8     -3.25      0.00
    8    7    8     -2.12      0.00
    9    7    8      4.52      0.00
   10    7    8     -1.97      0.00
  -11    8    8      0.86      0.00
  -10    8    8     -1.48      0.00
   -9    8    8     -1.71      0.00
   -8    8    8      8.58      0.00
   -7    8    8     -4.25      0.00
   -6    8    8     -1.12      0.00
   -5    8    8     -1.84      0.00
   -4    8    8      2.50      0.00
   -3    8    8     -7.00      0.00
   -2    8    8     -1.22      0.00
   -1    8    8      9.69      0.00
    0    8    8    -11.12      0.00
    1    8    8     12.22      0.00
    2    8    8     -0.96      0.00
    3    8    8     -2.85      0.00
    4    8    8     -2.92      0.00
    5    8    8      5.93      0.00
    6    8    8      0.14      0.00
    7    8    8     -4.89      0.00
    8    8    8      4.54      0.00
    9    8    8     -1.64      0.00
   10    8    8     -0.07      0.00
  -10    9    8     -2.55      0.00
   -9    9    8      2.94      0.00
   -8    9    8     -0.89      0.00
   -7    9    8      1.63      0.00
   -6    9    8      0.06      0.00
   -5    9    8      1.59      0.00
   -4    9    8     -5.15      0.00
   -3    9    8     -2.01      0.00
   -2    9    8      9.85      0.00
   -1    9    8    -12.59      0.00
    0    9    8      4.50      0.00
    1    9    8      2.55      0.00
    2    9    8      2.74      0.00
    3    9    8     -5.24      0.00
    4    9    8      1.62      0.00
    5    9    8      2.15      0.00
    6    9    8     -5.46      0.00
    7    9    8      4.94      0.00
    8    9    8      0.04      0.00
    9    9    8     -1.37      0.00
  -10   10    8      2.96      0.00
   -9   10    8     -0.08      0.00
   -8   10    8     -0.94      0.00
   -7   10    8     -1.12      0.00
   -6   10    8      5.39      0.00
   -5   10    8     -1.40      0.00
   -4   10    8     -6.26      0.00
   -3   10    8      8.34      0.00
   -2   10    8     -6.15      0.00
   -1   10    8      1.48      0.00
    0   10    8     -0.40      0.00
    1   10    8      2.84      0.00
    2   10    8     -4.01      0.00
    3   10    8      3.09      0.00
    4   10    8      3.14      0.00
    5   10    8     -7.69      0.00
    6   10    8      2.08      0.00
    7   10    8      1.32      0.00
    8   10    8     -1.00      0.00
    9   10    8      0.50      0.00
   -9   11    8      1.89      0.00
   -8   11    8     -1.46      0.00
   -7   11    8      2.38      0.00
   -6   11    8      0.42      0.00
   -5   11    8     -3.84      0.00
   -4   11    8      7.39      0.00
   -3   11    8     -5.47      0.00
   -2   11    8     -0.27      0.00
   -1   11    8     -0.61      0.00
    0   11    8      4.68      0.00
    1   11    8     -4.17      0.00
    2   11    8      0.10      0.00
    3   11    8      6.34      0.00
    4   11    8     -3.98      0.00
    5   11    8     -0.16      0.00
    6   11    8     -0.10      0.00
    7   11    8     -0.96      0.00
    8   11    8     -1.76      0.00
    9   11    8      0.94      0.00
   -9   12    8     -0.97      0.00
   -8   12    8      3.43      0.00
   -7   12    8      1.62      0.00
   -6   12    8     -5.22      0.00
   -5   12    8      5.62      0.00
   -4   12    8     -1.11      0.00
   -3   12    8      0.44      0.00
   -2   12    8     -3.74      0.00
   -1   12    8      3.87      0.00
    0   12    8     -2.59      0.00
    1   12    8     -2.57      0.00
    2   12    8      7.17      0.00
    3   12    8     -2.69      0.00
    4   12    8      0.96      0.00
    5   12    8      1.10      0.00
    6   12    8      0.40      0.00
    7   12    8     -3.98      0.00
    8   12    8      0.86      0.00
   -8   13    8      1.29      0.00
   -7   13    8     -1.64      0.00
   -6   13    8      3.87      0.00
   -5   13    8     -1.85      0.00
   -4   13    8      1.47      0.00
   -3   13    8     -2.07      0.00
   -2   13    8      3.49      0.00
   -1   13    8     -1.04      0.00
    0   13    8     -6.82      0.00
    1   13    8      6.15      0.00
    2   13    8     -2.45      0.00
    3   13    8      1.26      0.00
    4   13    8      0.57      0.00
    5   13    8      3.43      0.00
    6   13    8     -2.80      0.00
    7   13    8      0.02      0.00
   -7   14    8      1.26      0.00
   -6   14    8      0.73      0.00
   -5   14    8      2.61      0.00
   -4   14    8     -3.19      0.00
   -3   14    8      2.32      0.00
   -2   14    8      3.15      0.00
   -1   14    8     -6.80      0.00
    0   14    8      4.44      0.00
    1   14    8     -3.35      0.00
    2   14    8      0.60      0.00
    3   14    8     -1.28      0.00
    4   14    8      4.17      0.00
    5   14    8     -1.10      0.00
    6   14    8     -0.69      0.00
   -6   15    8      0.86      0.00
   -5   15    8      0.11      0.00
   -4   15    8      1.11      0.00
   -3   15    8      3.84      0.00
   -2   15    8     -5.54      0.00
   -1   15    8      4.24      0.00
    0   15    8     -1.83      0.00
    1   15    8     -0.19      0.00
    2   15    8     -3.29      0.00
    3   15    8      2.90      0.00
    4   15    8      0.26      0.00
    5   15    8     -1.45      0.00
    6   15    8      1.60      0.00
   -5   16    8     -1.18      0.00
   -4   16    8      4.79      0.00
   -3   16    8     -3.00      0.00
   -2   16    8      3.28      0.00
   -1   16    8     -0.90      0.00
    0   16    8      0.90      0.00
    1   16    8     -2.31      0.00
    2   16    8      0.30      0.00
    3   16    8      1.03      0.00
    4   16    8     -2.44      0.00
   -4   17    8     -1.83      0.00
   -3   17    8      2.04      0.00
   -2   17    8      0.26      0.00
   -1   17    8      0.95      0.00
    0   17    8     -0.95      0.00
    1   17    8     -0.14      0.00
    2   17    8      2.77      0.00
    3   17    8     -2.45      0.00
   -1  -21    9     -2.77      0.00
    0  -21    9      2.95      0.00
    1  -21    9     -0.83      0.00
   -4  -20    9      0.00      0.00
   -3  -20    9      2.64      0.00
   -2  -20    9     -4.51      0.00
   -1  -20    9      2.08      0.00
    0  -20    9     -0.74      0.00
    1  -20    9      0.95      0.00
    2  -20    9     -1.38      0.00
    3  -20    9      1.53      0.00
    4  -20    9      0.88      0.00
   -5  -19    9     -1.03      0.00
   -4  -19    9      5.21      0.00
   -3  -19    9     -5.12      0.00
   -2  -19    9      0.39      0.00
   -1  -19    9     -0.46      0.00
    0  -19    9      1.32      0.00
    1  -19    9     -2.24      0.00
    2  -19    9      1.15      0.00
    3  -19    9      3.38      0.00
    4  -19    9     -3.33      0.00
    5  -19    9      2.64      0.00
   -6  -18    9     -2.43      0.00
   -5  -18    9      5.39      0.00
   -4  -18    9     -2.37      0.00
   -3  -18    9      0.38      0.00
   -2  -18    9     -0.47      0.00
   -1  -18    9      0.12      0.00
    0  -18    9     -3.15      0.00
    1  -18    9      0.03      0.00
    2  -18    9      6.50      0.00
    3  -18    9     -4.69      0.00
    4  -18    9      2.45      0.00
    5  -18    9     -0.14      0.00
    6  -18    9     -0.26      0.00
   -7  -17    9     -4.03      0.00
   -6  -17    9      4.06      0.00
   -5  -17    9     -0.59      0.00
   -4  -17    9     -1.68      0.00
   -3  -17    9      1.33      0.00
   -2  -17    9      3.94      0.00
   -1  -17    9     -3.74      0.00
    0  -17    9     -4.77      0.00
    1  -17    9      7.27      0.00
    2  -17    9     -4.55      0.00
    3  -17    9      3.07      0.00
    4  -17    9      0.81      0.00
    5  -17    9     -0.62      0.00
    6  -17    9      0.04      0.00
    7  -17    9      0.26      0.00
   -8  -16    9     -2.97      0.00
   -7  -16    9      1.57      0.00
   -6  -16    9      0.82      0.00
   -5  -16    9     -2.15      0.00
   -4  -16    9     -0.92      0.00
   -3  -16    9      4.15      0.00
   -2  -16    9     -1.10      0.00
   -1  -16    9     -4.45      0.00
    0  -16    9      7.09      0.00
    1  -16    9     -6.83      0.00
    2  -16    9     -0.38      0.00
    3  -16    9      2.06      0.00
    4  -16    9      3.56      0.00
    5  -16    9     -1.67      0.00
    6  -16    9     -0.98      0.00
    7  -16    9      4.07      0.00
    8  -16    9     -1.69      0.00
   -8  -15    9      0.19      0.00
   -7  -15    9      1.70      0.00
   -6  -15    9     -1.61      0.00
   -5  -15    9     -2.41      0.00
   -4  -15    9      5.09      0.00
   -3  -15    9      0.72      0.00
   -2  -15    9     -9.03      0.00
   -1  -15    9      9.23      0.00
    0  -15    9     -2.21      0.00
    1  -15    9     -3.05      0.00
    2  -15    9     -2.78      0.00
    3  -15    9      3.13      0.00
    4  -15    9     -0.11      0.00
    5  -15    9      0.08      0.00
    6  -15    9      4.54      0.00
    7  -15    9     -2.91      0.00
    8  -15    9      1.28      0.00
   -9  -14    9      0.60      0.00
   -8  -14    9      1.81      0.00
   -7  -14    9     -0.23      0.00
   -6  -14    9     -5.41      0.00
   -5  -14    9      3.94      0.00
   -4  -14    9      6.72      0.00
   -3  -14    9     -9.21      0.00
   -2  -14    9      7.50      0.00
   -1  -14    9     -3.19      0.00
    0  -14    9     -0.93      0.00
    1  -14    9     -0.71      0.00
    2  -14    9      3.96      0.00
    3  -14    9     -5.73      0.00
    4  -14    9     -4.81      0.00
    5  -14    9      8.98      0.00
    6  -14    9     -0.91      0.00
    7  -14    9     -0.64      0.00
    8  -14    9      0.39      0.00
    9  -14    9      1.33      0.00
  -10  -13    9     -0.89      0.00
   -9  -13    9      1.61      0.00
   -8  -13    9      3.47      0.00
   -7  -13    9     -5.08      0.00
   -6  -13    9     -0.33      0.00
   -5  -13    9      7.32      0.00
   -4  -13    9    -10.48      0.00
   -3  -13    9      9.53      0.00
   -2  -13    9      3.33      0.00
   -1  -13    9     -1.46      0.00
    0  -13    9     -8.56      0.00
    1  -13    9      6.73      0.00
    2  -13    9      2.98      0.00
    3  -13    9     -9.57      0.00
    4  -13    9      3.16      0.00
    5  -13    9     -4.20      0.00
    6  -13    9      1.83      0.00
    7  -13    9      2.54      0.00
    8  -13    9      2.18      0.00
    9  -13    9     -1.58      0.00
  -10  -12    9      0.07      0.00
   -9  -12    9      2.55      0.00
   -8  -12    9     -3.64      0.00
   -7  -12    9     -1.68      0.00
   -6  -12    9     10.56      0.00
   -5  -12    9    -11.84      0.00
   -4  -12    9      1.02      0.00
   -3  -12    9      2.11      0.00
   -2  -12    9      7.45      0.00
   -1  -12    9     -3.81      0.00
    0  -12    9      2.43      0.00
    1  -12    9      2.35      0.00
    2  -12    9    -11.93      0.00
    3  -12    9     12.07      0.00
    4  -12    9     -4.92      0.00
    5  -12    9     -5.26      0.00
    6  -12    9     -3.14      0.00
    7  -12    9      6.53      0.00
    8  -12    9      2.15      0.00
    9  -12    9     -1.35      0.00
   10  -12    9      0.82      0.00
  -10  -11    9      3.45      0.00
   -9  -11    9     -1.29      0.00
   -8  -11    9     -7.65      0.00
   -7  -11    9     10.84      0.00
   -6  -11    9     -5.11      0.00
   -5  -11    9      0.08      0.00
   -4  -11    9     -0.71      0.00
   -3  -11    9     -0.51      0.00
   -2  -11    9     -8.39      0.00
   -1  -11    9      7.16      0.00
    0  -11    9     18.94      0.00
    1  -11    9    -17.89      0.00
    2  -11    9      5.08      0.00
    3  -11    9     -1.21      0.00
    4  -11    9      2.80      0.00
    5  -11    9     -6.27      0.00
    6  -11    9     -0.01      0.00
    7  -11    9     -0.60      0.00
    8  -11    9     -1.46      0.00
    9  -11    9      7.16      0.00
   10  -11    9     -1.42      0.00
  -11  -10    9      2.37      0.00
  -10  -10    9      2.60      0.00
   -9  -10    9     -6.84      0.00
   -8  -10    9      9.35      0.00
   -7  -10    9     -4.42      0.00
   -6  -10    9     -2.91      0.00
   -5  -10    9      4.50      0.00
   -4  -10    9      5.89      0.00
   -3  -10    9     -8.59      0.00
   -2  -10    9    -16.45      0.00
   -1  -10    9     18.07      0.00
    0  -10    9     -7.50      0.00
    1  -10    9     16.67      0.00
    2  -10    9     -0.62      0.00
    3  -10    9     -4.83      0.00
    4  -10    9     -7.20      0.00
    5  -10    9      4.28      0.00
    6  -10    9      2.55      0.00
    7  -10    9    -10.73      0.00
    8  -10    9      5.06      0.00
    9  -10    9      1.35      0.00
   10  -10    9      2.91      0.00
  -11   -9    9      2.49      0.00
  -10   -9    9     -6.39      0.00
   -9   -9    9      6.24      0.00
   -8   -9    9      3.09      0.00
   -7   -9    9     -3.07      0.00
   -6   -9    9     -1.63      0.00
   -5   -9    9      4.96      0.00
   -4   -9    9      4.46      0.00
   -3   -9    9    -14.02      0.00
   -2   -9    9     17.83      0.00
   -1   -9    9    -27.67      0.00
    0   -9    9      1.09      0.00
    1   -9    9     14.76      0.00
    2   -9    9     14.31      0.00
    3   -9    9     -7.80      0.00
    4   -9    9     -9.79      0.00
    5   -9    9      5.67      0.00
    6   -9    9     -9.23      0.00
    7   -9    9      6.33      0.00
    8   -9    9     -1.42      0.00
    9   -9    9      0.01      0.00
   10   -9    9      1.50      0.00
   11   -9    9      1.91      0.00
  -11   -8    9     -5.28      0.00
  -10   -8    9     -0.09      0.00
   -9   -8    9      2.35      0.00
   -8   -8    9     -4.19      0.00
   -7   -8    9      2.32      0.00
   -6   -8    9      7.11      0.00
   -5   -8    9      4.64      0.00
   -4   -8    9    -20.54      0.00
   -3   -8    9     24.67      0.00
   -2   -8    9     -7.67      0.00
   -1   -8    9     -7.16      0.00
    0   -8    9     -9.07      0.00
    1   -8    9      2.45      0.00
    2   -8    9      9.69      0.00
    3   -8    9      4.18      0.00
    4   -8    9     12.11      0.00
    5   -8    9    -22.67      0.00
    6   -8    9     -0.48      0.00
    7   -8    9      3.32      0.00
    8   -8    9      1.75      0.00
    9   -8    9     -0.20      0.00
   10   -8    9      0.15      0.00
   11   -8    9      2.45      0.00
  -11   -7    9     -1.19      0.00
  -10   -7    9      2.21      0.00
   -9   -7    9     -6.51      0.00
   -8   -7    9     -5.75      0.00
   -7   -7    9      0.96      0.00
   -6   -7    9     16.64      0.00
   -5   -7    9    -12.16      0.00
   -4   -7    9     12.20      0.00
   -3   -7    9     -6.65      0.00
   -2   -7    9     -6.72      0.00
   -1   -7    9      6.96      0.00
    0   -7    9      5.44      0.00
    1   -7    9     -6.86      0.00
    2   -7    9    -16.15      0.00
    3   -7    9     32.61      0.00
    4   -7    9     -3.27      0.00
    5   -7    9     -4.59      0.00
    6   -7    9     -8.42      0.00
    7   -7    9     -5.01      0.00
    8   -7    9      2.15      0.00
    9   -7    9      2.58      0.00
   10   -7    9      5.16      0.00
   11   -7    9     -2.87      0.00
  -12   -6    9     -0.83      0.00
  -11   -6    9      4.14      0.00
  -10   -6    9     -0.29      0.00
   -9   -6    9     -4.77      0.00
   -8   -6    9     -7.36      0.00
   -7   -6    9      6.69      0.00
   -6   -6    9    -13.84      0.00
   -5   -6    9     15.75      0.00
   -4   -6    9     14.93      0.00
   -3   -6    9    -16.76      0.00
   -2   -6    9    -13.13      0.00
   -1   -6    9      1.92      0.00
    0   -6    9     20.01      0.00
    1   -6    9    -13.42      0.00
    2   -6    9     19.73      0.00
    3   -6    9    -10.46      0.00
    4   -6    9      3.06      0.00
    5   -6    9      6.76      0.00
    6   -6    9     -5.04      0.00
    7   -6    9    -10.76      0.00
    8   -6    9     -6.83      0.00
    9   -6    9      9.78      0.00
   10   -6    9      0.93      0.00
   11   -6    9      1.98      0.00
  -12   -5    9      1.92      0.00
  -11   -5    9      2.91      0.00
  -10   -5    9     -1.23      0.00
   -9   -5    9     -3.71      0.00
   -8   -5    9      8.31      0.00
   -7   -5    9    -13.80      0.00
   -6   -5    9     -5.56      0.00
   -5   -5    9     10.78      0.00
   -4   -5    9      5.66      0.00
   -3   -5    9      3.72      0.00
   -2   -5    9    -15.44      0.00
   -1   -5    9     -5.01      0.00
    0   -5    9    -29.75      0.00
    1   -5    9     38.28      0.00
    2   -5    9     17.32      0.00
    3   -5    9     -7.91      0.00
    4   -5    9     -2.90      0.00
    5   -5    9      4.76      0.00
    6   -5    9      0.91      0.00
    7   -5    9    -11.15      0.00
    8   -5    9      0.14      0.00
    9   -5    9     -4.59      0.00
   10   -5    9      2.26      0.00
   11   -5    9      4.89      0.00
  -12   -4    9      2.75      0.00
  -11   -4    9      0.12      0.00
  -10   -4    9     -2.94      0.00
   -9   -4    9      6.69      0.00
   -8   -4    9     -4.07      0.00
   -7   -4    9     -4.87      0.00
   -6   -4    9      6.64      0.00
   -5   -4    9     -2.24      0.00
   -4   -4    9     -4.08      0.00
   -3   -4    9      5.91      0.00
   -2   -4    9     22.73      0.00
   -1   -4    9    -49.70      0.00
    0   -4    9    -15.23      0.00
    1   -4    9      5.94      0.00
    2   -4    9     14.77      0.00
    3   -4    9     21.59      0.00
    4   -4    9      5.52      0.00
    5   -4    9     -3.44      0.00
    6   -4    9    -11.29      0.00
    7   -4    9      7.32      0.00
    8   -4    9     -4.04      0.00
    9   -4    9     -6.71      0.00
   10   -4    9      1.94      0.00
   11   -4    9      1.71      0.00
  -12   -3    9      1.03      0.00
  -11   -3    9     -2.25      0.00
  -10   -3    9      6.08      0.00
   -9   -3    9     -1.01      0.00
   -8   -3    9     -8.51      0.00
   -7   -3    9      3.14      0.00
   -6   -3    9      8.10      0.00
   -5   -3    9      1.76      0.00
   -4   -3    9     -7.61      0.00
   -3   -3    9     20.34      0.00
   -2   -3    9    -16.67      0.00
   -1   -3    9     -0.64      0.00
    0   -3    9    -14.68      0.00
    1   -3    9    -29.65      0.00
    2   -3    9     -5.07      0.00
    3   -3    9     28.54      0.00
    4   -3    9     28.01      0.00
    5   -3    9    -13.10      0.00
    6   -3    9      0.53      0.00
    7   -3    9     -2.93      0.00
    8   -3    9     -4.07      0.00
    9   -3    9      1.65      0.00
   10   -3    9      0.52      0.00
   11   -3    9     -0.58      0.00
  -12   -2    9     -3.10      0.00
  -11   -2    9      4.80      0.00
  -10   -2    9      2.97      0.00
   -9   -2    9     -4.04      0.00
   -8   -2    9     -4.29      0.00
   -7   -2    9      0.22      0.00
   -6   -2    9     -0.27      0.00
   -5   -2    9     -1.49      0.00
   -4   -2    9     34.32      0.00
   -3   -2    9    -12.69      0.00
   -2   -2    9    -10.63      0.00
   -1   -2    9      6.81      0.00
    0   -2    9     -2.37      0.00
    1   -2    9    -29.71      0.00
    2   -2    9    -17.19      0.00
    3   -2    9     15.18      0.00
    4   -2    9      3.78      0.00
    5   -2    9     21.22      0.00
    6   -2    9      0.59      0.00
    7   -2    9    -11.25      0.00
    8   -2    9     -3.80      0.00
    9   -2    9      4.02      0.00
   10   -2    9      2.36      0.00
   11   -2    9     -1.44      0.00
  -12   -1    9      1.19      0.00
  -11   -1    9      2.03      0.00
  -10   -1    9      0.56      0.00
   -9   -1    9     -2.16      0.00
   -8   -1    9      1.60      0.00
   -7   -1    9     -3.24      0.00
   -6   -1    9    -20.51      0.00
   -5   -1    9     21.31      0.00
   -4   -1    9     11.48      0.00
   -3   -1    9     11.75      0.00
   -2   -1    9      2.86      0.00
   -1   -1    9     -5.59      0.00
    0   -1    9    -14.52      0.00
    1   -1    9    -10.18      0.00
    2   -1    9     10.83      0.00
    3   -1    9    -27.22      0.00
    4   -1    9      4.90      0.00
    5   -1    9     17.11      0.00
    6   -1    9      6.17      0.00
    7   -1    9     -6.63      0.00
    8   -1    9     -4.21      0.00
    9   -1    9     -0.49      0.00
   10   -1    9     -0.82      0.00
   11   -1    9      4.31      0.00
  -12    0    9      1.01      0.00
  -11    0    9      1.22      0.00
  -10    0    9     -1.43      0.00
   -9    0    9      1.17      0.00
   -8    0    9      5.51      0.00
   -7    0    9    -18.40      0.00
   -6    0    9      5.18      0.00
   -5    0    9     -4.83      0.00
   -4    0    9      0.93      0.00
   -3    0    9     22.03      0.00
   -2    0    9     24.20      0.00
   -1    0    9     -7.24      0.00
    0    0    9    -36.34      0.00
    1    0    9     21.51      0.00
    2    0    9    -14.76      0.00
    3    0    9      0.29      0.00
    4    0    9      1.06      0.00
    5    0    9      1.00      0.00
    6    0    9      1.14      0.00
    7    0    9      4.18      0.00
    8    0    9     -0.01      0.00
    9    0    9     -9.76      0.00
   10    0    9      1.60      0.00
   11    0    9      3.16      0.00
  -12    1    9     -0.05      0.00
  -11    1    9     -0.01      0.00
  -10    1    9      0.34      0.00
   -9    1    9      8.82      0.00
   -8    1    9    -13.87      0.00
   -7    1    9      2.62      0.00
   -6    1    9     -0.59      0.00
   -5    1    9     -7.88      0.00
   -4    1    9     -3.24      0.00
   -3    1    9     10.88      0.00
   -2    1    9     28.64      0.00
   -1    1    9    -17.30      0.00
    0    1    9     19.26      0.00
    1    1    9    -31.46      0.00
    2    1    9     -5.86      0.00
    3    1    9     10.15      0.00
    4    1    9     10.49      0.00
    5    1    9     -5.22      0.00
    6    1    9     -4.38      0.00
    7    1    9      8.18      0.00
    8    1    9     -6.21      0.00
    9    1    9     -1.67      0.00
   10    1    9     -0.78      0.00
   11    1    9     -0.06      0.00
  -12    2    9     -0.40      0.00
  -11    2    9     -2.31      0.00
  -10    2    9     10.01      0.00
   -9    2    9     -4.76      0.00
   -8    2    9     -0.61      0.00
   -7    2    9     -0.29      0.00
   -6    2    9     -6.99      0.00
   -5    2    9     -2.20      0.00
   -4    2    9     -0.47      0.00
   -3    2    9     16.40      0.00
   -2    2    9    -23.39      0.00
   -1    2    9     37.74      0.00
    0    2    9     -2.00      0.00
    1    2    9    -18.13      0.00
    2    2    9    -12.76      0.00
    3    2    9      4.28      0.00
    4    2    9      8.59      0.00
    5    2    9      0.36      0.00
    6    2    9     10.65      0.00
    7    2    9    -10.31      0.00
    8    2    9     -1.62      0.00
    9    2    9      1.11      0.00
   10    2    9     -1.51      0.00
   11    2    9     -1.49      0.00
  -12    3    9     -2.19      0.00
  -11    3    9      5.68      0.00
  -10    3    9     -1.53      0.00
   -9    3    9      0.76      0.00
   -8    3    9      6.05      0.00
   -7    3    9     -6.51      0.00
   -6    3    9     -6.56      0.00
   -5    3    9     -9.04      0.00
   -4    3    9     22.31      0.00
   -3    3    9    -17.42      0.00
   -2    3    9     14.14      0.00
   -1    3    9      6.73      0.00
    0    3    9     -2.09      0.00
    1    3    9      0.53      0.00
    2    3    9     -9.37      0.00
    3    3    9     -3.73      0.00
    4    3    9    -13.17      0.00
    5    3    9     22.23      0.00
    6    3    9      1.94      0.00
    7    3    9     -2.41      0.00
    8    3    9     -1.68      0.00
    9    3    9     -1.44      0.00
   10    3    9     -0.76      0.00
   11    3    9     -0.83      0.00
  -11    4    9      0.26      0.00
  -10    4    9     -1.01      0.00
   -9    4    9      4.89      0.00
   -8    4    9      0.20      0.00
   -7    4    9      0.55      0.00
   -6    4    9    -14.45      0.00
   -5    4    9     10.03      0.00
   -4    4    9    -14.98      0.00
   -3    4    9      9.81      0.00
   -2    4    9     18.76      0.00
   -1    4    9     -8.39      0.00
    0    4    9      1.69      0.00
    1    4    9     -1.00      0.00
    2    4    9      9.74      0.00
    3    4    9    -26.45      0.00
    4    4    9      7.20      0.00
    5    4    9      0.35      0.00
    6    4    9      2.37      0.00
    7    4    9      6.44      0.00
    8    4    9     -0.18      0.00
    9    4    9     -2.60      0.00
   10    4    9     -3.19      0.00
   11    4    9      2.48      0.00
  -11    5    9     -1.67      0.00
  -10    5    9      3.67      0.00
   -9    5    9      1.65      0.00
   -8    5    9      2.30      0.00
   -7    5    9     -8.34      0.00
   -6    5    9      9.79      0.00
   -5    5    9    -12.60      0.00
   -4    5    9     -9.72      0.00
   -3    5    9     12.07      0.00
   -2    5    9      1.22      0.00
   -1    5    9     10.95      0.00
    0    5    9     -6.96      0.00
    1    5    9     13.38      0.00
    2    5    9    -17.60      0.00
    3    5    9      5.62      0.00
    4    5    9     -1.36      0.00
    5    5    9     -7.79      0.00
    6    5    9      3.10      0.00
    7    5    9      3.86      0.00
    8    5    9      2.71      0.00
    9    5    9     -4.21      0.00
   10    5    9      1.60      0.00
   11    5    9     -0.46      0.00
  -11    6    9     -0.57      0.00
  -10    6    9      1.56      0.00
   -9    6    9      5.61      0.00
   -8    6    9     -5.14      0.00
   -7    6    9      5.65      0.00
   -6    6    9     -2.07      0.00
   -5    6    9     -9.44      0.00
   -4    6    9      3.12      0.00
   -3    6    9     -6.62      0.00
   -2    6    9      3.69      0.00
   -1    6    9     -1.70      0.00
    0    6    9     22.02      0.00
    1    6    9    -13.97      0.00
    2    6    9     -1.78      0.00
    3    6    9      6.90      0.00
    4    6    9     -5.82      0.00
    5    6    9     -0.67      0.00
    6    6    9     -1.27      0.00
    7    6    9      3.45      0.00
    8    6    9     -3.78      0.00
    9    6    9      2.54      0.00
   10    6    9      0.76      0.00
  -11    7    9     -0.66      0.00
  -10    7    9      1.79      0.00
   -9    7    9     -2.47      0.00
   -8    7    9      5.85      0.00
   -7    7    9      2.79      0.00
   -6    7    9     -8.60      0.00
   -5    7    9      2.66      0.00
   -4    7    9     -2.74      0.00
   -3    7    9     -0.35      0.00
   -2    7    9    -10.86      0.00
   -1    7    9     14.41      0.00
    0    7    9     -1.78      0.00
    1    7    9     -0.21      0.00
    2    7    9      6.38      0.00
    3    7    9     -5.30      0.00
    4    7    9      0.41      0.00
    5    7    9     -0.78      0.00
    6    7    9      5.63      0.00
    7    7    9     -5.97      0.00
    8    7    9      1.01      0.00
    9    7    9      2.36      0.00
   10    7    9     -1.82      0.00
  -10    8    9     -3.53      0.00
   -9    8    9      0.47      0.00
   -8    8    9      4.63      0.00
   -7    8    9     -1.33      0.00
   -6    8    9      1.07      0.00
   -5    8    9     -2.64      0.00
   -4    8    9      2.77      0.00
   -3    8    9     -9.86      0.00
   -2    8    9      8.18      0.00
   -1    8    9     -2.75      0.00
    0    8    9     -5.62      0.00
    1    8    9      9.52      0.00
    2    8    9      1.03      0.00
    3    8    9     -2.63      0.00
    4    8    9     -3.97      0.00
    5    8    9      7.12      0.00
    6    8    9     -3.92      0.00
    7    8    9      0.06      0.00
    8    8    9      3.33      0.00
    9    8    9     -2.25      0.00
   10    8    9      0.44      0.00
  -10    9    9      0.34      0.00
   -9    9    9      1.43      0.00
   -8    9    9     -1.41      0.00
   -7    9    9      0.88      0.00
   -6    9    9      1.49      0.00
   -5    9    9      4.55      0.00
   -4    9    9    -10.70      0.00
   -3    9    9      5.40      0.00
   -2    9    9      2.44      0.00
   -1    9    9     -6.95      0.00
    0    9    9      2.97      0.00
    1    9    9      0.82      0.00
    2    9    9      2.04      0.00
    3    9    9     -3.88      0.00
    4    9    9      4.98      0.00
    5    9    9     -4.06      0.00
    6    9    9     -2.18      0.00
    7    9    9      3.80      0.00
    8    9    9     -0.33      0.00
    9    9    9     -0.52      0.00
  -10   10    9      2.34      0.00
   -9   10    9      1.07      0.00
   -8   10    9     -0.51      0.00
   -7   10    9     -1.79      0.00
   -6   10    9      6.41      0.00
   -5   10    9     -5.33      0.00
   -4   10    9      2.09      0.00
   -3   10    9      1.62      0.00
   -2   10    9     -4.92      0.00
   -1   10    9      2.15      0.00
    0   10    9      0.24      0.00
    1   10    9      2.48      0.00
    2   10    9     -6.43      0.00
    3   10    9      7.64      0.00
    4   10    9     -0.48      0.00
    5   10    9     -4.29      0.00
    6   10    9      0.84      0.00
    7   10    9      0.44      0.00
    8   10    9     -1.45      0.00
    9   10    9      0.57      0.00
   -9   11    9      1.25      0.00
   -8   11    9     -0.33      0.00
   -7   11    9      4.97      0.00
   -6   11    9     -5.05      0.00
   -5   11    9      1.16      0.00
   -4   11    9      4.58      0.00
   -3   11    9     -3.50      0.00
   -2   11    9     -0.89      0.00
   -1   11    9     -1.58      0.00
    0   11    9      5.52      0.00
    1   11    9     -7.52      0.00
    2   11    9      5.80      0.00
    3   11    9      1.31      0.00
    4   11    9     -1.63      0.00
    5   11    9      0.90      0.00
    6   11    9      0.37      0.00
    7   11    9     -2.20      0.00
    8   11    9     -1.42      0.00
   -8   12    9      3.97      0.00
   -7   12    9     -0.88      0.00
   -6   12    9     -0.70      0.00
   -5   12    9      2.59      0.00
   -4   12    9     -1.21      0.00
   -3   12    9      1.48      0.00
   -2   12    9     -3.23      0.00
   -1   12    9      5.62      0.00
    0   12    9     -8.67      0.00
    1   12    9      3.03      0.00
    2   12    9      2.38      0.00
    3   12    9     -1.14      0.00
    4   12    9      0.93      0.00
    5   12    9      2.00      0.00
    6   12    9      0.37      0.00
    7   12    9     -3.55      0.00
    8   12    9      1.35      0.00
   -8   13    9     -1.78      0.00
   -7   13    9     -0.62      0.00
   -6   13    9      3.67      0.00
   -5   13    9     -1.06      0.00
   -4   13    9      1.07      0.00
   -3   13    9     -3.31      0.00
   -2   13    9      7.65      0.00
   -1   13    9     -6.05      0.00
    0   13    9     -1.12      0.00
    1   13    9      1.82      0.00
    2   13    9     -1.97      0.00
    3   13    9      0.56      0.00
    4   13    9      1.14      0.00
    5   13    9      3.16      0.00
    6   13    9     -3.31      0.00
    7   13    9      1.73      0.00
   -7   14    9     -0.24      0.00
   -6   14    9     -0.63      0.00
   -5   14    9      3.82      0.00
   -4   14    9     -4.09      0.00
   -3   14    9      5.79      0.00
   -2   14    9     -2.42      0.00
   -1   14    9     -1.57      0.00
    0   14    9      2.84      0.00
    1   14    9     -3.12      0.00
    2   14    9     -0.18      0.00
    3   14    9     -1.45      0.00
    4   14    9      4.45      0.00
    5   14    9     -2.74      0.00
    6   14    9      1.10      0.00
   -6   15    9      0.51      0.00
   -5   15    9     -2.78      0.00
   -4   15    9      5.06      0.00
   -3   15    9      0.08      0.00
   -2   15    9     -2.15      0.00
   -1   15    9      3.22      0.00
    0   15    9     -1.74      0.00
    1   15    9      0.45      0.00
    2   15    9     -4.21      0.00
    3   15    9      3.82      0.00
    4   15    9     -2.42      0.00
    5   15    9      0.57      0.00
   -5   16    9      0.19      0.00
   -4   16    9      1.15      0.00
   -3   16    9     -1.16      0.00
   -2   16    9      3.30      0.00
   -1   16    9     -1.26      0.00
    0   16    9      1.68      0.00
    1   16    9     -3.11      0.00
    2   16    9      2.94      0.00
    3   16    9     -1.71      0.00
    4   16    9     -0.92      0.00
   -3   17    9      1.42      0.00
   -2   17    9     -0.90      0.00
   -1   17    9      2.07      0.00
    0   17    9     -2.12      0.00
    1   17    9      1.43      0.00
    2   17    9      1.09      0.00
   -1  -21   10     -1.09      0.00
    0  -21   10      1.63      0.00
    1  -21   10     -0.67      0.00
   -4  -20   10      2.20      0.00
   -3  -20   10     -0.11      0.00
   -2  -20   10     -2.51      0.00
   -1  -20   10      1.46      0.00
    0  -20   10     -0.80      0.00
    1  -20   10      0.73      0.00
    2  -20   10     -2.25      0.00
    3  -20   10      3.26      0.00
    4  -20   10     -0.76      0.00
   -5  -19   10      1.34      0.00
   -4  -19   10      2.98      0.00
   -3  -19   10     -3.34      0.00
   -2  -19   10      0.41      0.00
   -1  -19   10     -1.20      0.00
    0  -19   10      1.34      0.00
    1  -19   10     -3.75      0.00
    2  -19   10      4.56      0.00
    3  -19   10     -0.09      0.00
    4  -19   10     -1.44      0.00
    5  -19   10      2.28      0.00
   -6  -18   10     -0.37      0.00
   -5  -18   10      3.75      0.00
   -4  -18   10     -3.14      0.00
   -3  -18   10      1.81      0.00
   -2  -18   10      0.63      0.00
   -1  -18   10      0.71      0.00
    0  -18   10     -7.03      0.00
    1  -18   10      4.29      0.00
    2  -18   10      2.02      0.00
    3  -18   10     -1.93      0.00
    4  -18   10      2.41      0.00
    5  -18   10     -1.46      0.00
    6  -18   10      0.70      0.00
   -7  -17   10     -2.08      0.00
   -6  -17   10      3.47      0.00
   -5  -17   10     -2.01      0.00
   -4  -17   10     -0.72      0.00
   -3  -17   10      0.36      0.00
   -2  -17   10      5.35      0.00
   -1  -17   10     -6.54      0.00
    0  -17   10      1.07      0.00
    1  -17   10      1.46      0.00
    2  -17   10     -4.12      0.00
    3  -17   10      3.05      0.00
    4  -17   10      1.44      0.00
    5  -17   10      0.21      0.00
    6  -17   10     -1.90      0.00
    7  -17   10      2.53      0.00
   -8  -16   10     -1.75      0.00
   -7  -16   10      2.67      0.00
   -6  -16   10     -0.49      0.00
   -5  -16   10     -1.43      0.00
   -4  -16   10     -1.06      0.00
   -3  -16   10      6.63      0.00
   -2  -16   10     -7.60      0.00
   -1  -16   10      2.09      0.00
    0  -16   10      4.55      0.00
    1  -16   10     -6.67      0.00
    2  -16   10     -1.17      0.00
    3  -16   10      0.44      0.00
    4  -16   10      4.28      0.00
    5  -16   10     -2.56      0.00
    6  -16   10      1.94      0.00
    7  -16   10      1.42      0.00
    8  -16   10     -0.36      0.00
   -8  -15   10      1.25      0.00
   -7  -15   10      0.84      0.00
   -6  -15   10     -1.70      0.00
   -5  -15   10     -3.21      0.00
   -4  -15   10     10.04      0.00
   -3  -15   10     -5.57      0.00
   -2  -15   10     -2.17      0.00
   -1  -15   10      5.10      0.00
    0  -15   10     -2.59      0.00
    1  -15   10     -0.21      0.00
    2  -15   10     -2.69      0.00
    3  -15   10      2.29      0.00
    4  -15   10     -5.65      0.00
    5  -15   10      5.20      0.00
    6  -15   10      3.06      0.00
    7  -15   10     -2.91      0.00
    8  -15   10      1.11      0.00
   -9  -14   10      1.16      0.00
   -8  -14   10      2.44      0.00
   -7  -14   10     -0.31      0.00
   -6  -14   10     -6.93      0.00
   -5  -14   10      8.64      0.00
   -4  -14   10     -1.77      0.00
   -3  -14   10     -2.15      0.00
   -2  -14   10      8.05      0.00
   -1  -14   10     -4.06      0.00
    0  -14   10     -2.42      0.00
    1  -14   10     -1.29      0.00
    2  -14   10      9.31      0.00
    3  -14   10    -10.67      0.00
    4  -14   10     -1.65      0.00
    5  -14   10      3.30      0.00
    6  -14   10     -0.36      0.00
    7  -14   10      1.46      0.00
    8  -14   10     -0.30      0.00
    9  -14   10      0.76      0.00
   -9  -13   10      0.90      0.00
   -8  -13   10      3.06      0.00
   -7  -13   10     -6.82      0.00
   -6  -13   10      6.73      0.00
   -5  -13   10     -0.37      0.00
   -4  -13   10     -8.78      0.00
   -3  -13   10      8.54      0.00
   -2  -13   10      3.44      0.00
   -1  -13   10      2.38      0.00
    0  -13   10     -9.98      0.00
    1  -13   10      9.58      0.00
    2  -13   10     -6.27      0.00
    3  -13   10      1.08      0.00
    4  -13   10      1.16      0.00
    5  -13   10     -7.24      0.00
    6  -13   10     -0.33      0.00
    7  -13   10      2.49      0.00
    8  -13   10      4.43      0.00
    9  -13   10     -2.96      0.00
  -10  -12   10      0.84      0.00
   -9  -12   10      3.37      0.00
   -8  -12   10     -8.44      0.00
   -7  -12   10      4.53      0.00
   -6  -12   10      5.76      0.00
   -5  -12   10     -9.58      0.00
   -4  -12   10      3.22      0.00
   -3  -12   10     -3.36      0.00
   -2  -12   10      5.62      0.00
   -1  -12   10     -5.49      0.00
    0  -12   10     16.27      0.00
    1  -12   10     -8.43      0.00
    2  -12   10     -7.33      0.00
    3  -12   10      8.85      0.00
    4  -12   10     -1.69      0.00
    5  -12   10     -2.99      0.00
    6  -12   10     -6.37      0.00
    7  -12   10      5.29      0.00
    8  -12   10     -0.82      0.00
    9  -12   10      2.94      0.00
   10  -12   10     -0.15      0.00
  -10  -11   10      5.08      0.00
   -9  -11   10     -4.34      0.00
   -8  -11   10     -1.38      0.00
   -7  -11   10      6.38      0.00
   -6  -11   10     -7.45      0.00
   -5  -11   10      5.02      0.00
   -4  -11   10     -0.76      0.00
   -3  -11   10      2.84      0.00
   -2  -11   10    -20.93      0.00
   -1  -11   10     14.68      0.00
    0  -11   10      9.08      0.00
    1  -11   10     -5.20      0.00
    2  -11   10      6.03      0.00
    3  -11   10     -6.61      0.00
    4  -11   10      2.93      0.00
    5  -11   10     -4.38      0.00
    6  -11   10      5.15      0.00
    7  -11   10     -8.08      0.00
    8  -11   10     -0.63      0.00
    9  -11   10      5.97      0.00
   10  -11   10      0.18      0.00
  -11  -10   10      3.13      0.00
  -10  -10   10     -1.11      0.00
   -9  -10   10     -2.75      0.00
   -8  -10   10     10.45      0.00
   -7  -10   10     -6.96      0.00
   -6  -10   10     -1.11      0.00
   -5  -10   10      0.69      0.00
   -4  -10   10     12.42      0.00
   -3  -10   10    -14.99      0.00
   -2  -10   10      0.14      0.00
   -1  -10   10     -1.23      0.00
    0  -10   10    -11.58      0.00
    1  -10   10     21.47      0.00
    2  -10   10      4.24      0.00
    3  -10   10     -0.13      0.00
    4  -10   10    -14.69      0.00
    5  -10   10      8.91      0.00
    6  -10   10     -2.19      0.00
    7  -10   10     -5.04      0.00
    8  -10   10      2.93      0.00
    9  -10   10     -1.92      0.00
   10  -10   10      3.74      0.00
  -11   -9   10     -0.43      0.00
  -10   -9   10     -5.70      0.00
   -9   -9   10      7.22      0.00
   -8   -9   10     -2.09      0.00
   -7   -9   10      1.56      0.00
   -6   -9   10     -1.51      0.00
   -5   -9   10      8.94      0.00
   -4   -9   10     -9.57      0.00
   -3   -9   10      2.09      0.00
   -2   -9   10     15.51      0.00
   -1   -9   10    -24.91      0.00
    0   -9   10     -2.29      0.00
    1   -9   10      0.67      0.00
    2   -9   10     20.44      0.00
    3   -9   10     -5.04      0.00
    4   -9   10      3.73      0.00
    5   -9   10     -7.15      0.00
    6   -9   10     -8.71      0.00
    7   -9   10      8.21      0.00
    8   -9   10     -2.14      0.00
    9   -9   10      0.72      0.00
   10   -9   10     -1.19      0.00
   11   -9   10      2.98      0.00
  -11   -8   10     -4.67      0.00
  -10   -8   10      2.38      0.00
   -9   -8   10     -2.53      0.00
   -8   -8   10     -4.37      0.00
   -7   -8   10     -2.32      0.00
   -6   -8   10     15.63      0.00
   -5   -8   10     -2.46      0.00
   -4   -8   10    -11.31      0.00
   -3   -8   10     18.34      0.00
   -2   -8   10    -12.87      0.00
   -1   -8   10      7.55      0.00
    0   -8   10     -9.06      0.00
    1   -8   10      1.05      0.00
    2   -8   10    -10.55      0.00
    3   -8   10     19.54      0.00
    4   -8   10     12.47      0.00
    5   -8   10    -17.01      0.00
    6   -8   10     -2.56      0.00
    7   -8   10     -3.86      0.00
    8   -8   10      4.00      0.00
    9   -8   10     -0.74      0.00
   10   -8   10      2.47      0.00
   11   -8   10     -0.01      0.00
  -11   -7   10      1.90      0.00
  -10   -7   10      1.73      0.00
   -9   -7   10     -4.45      0.00
   -8   -7   10     -9.54      0.00
   -7   -7   10      3.83      0.00
   -6   -7   10      3.28      0.00
   -5   -7   10     -4.44      0.00
   -4   -7   10     22.01      0.00
   -3   -7   10    -16.32      0.00
   -2   -7   10     -5.11      0.00
   -1   -7   10     -3.17      0.00
    0   -7   10     21.58      0.00
    1   -7   10    -13.40      0.00
    2   -7   10     -6.31      0.00
    3   -7   10     16.23      0.00
    4   -7   10     -2.29      0.00
    5   -7   10      7.58      0.00
    6   -7   10     -8.29      0.00
    7   -7   10     -7.12      0.00
    8   -7   10     -5.44      0.00
    9   -7   10      5.72      0.00
   10   -7   10      4.51      0.00
   11   -7   10     -1.60      0.00
  -11   -6   10      3.84      0.00
  -10   -6   10      1.31      0.00
   -9   -6   10     -5.28      0.00
   -8   -6   10      0.84      0.00
   -7   -6   10     -0.43      0.00
   -6   -6   10    -18.01      0.00
   -5   -6   10     16.16      0.00
   -4   -6   10      9.01      0.00
   -3   -6   10      0.95      0.00
   -2   -6   10    -21.10      0.00
   -1   -6   10      2.68      0.00
    0   -6   10     -6.72      0.00
    1   -6   10      6.54      0.00
    2   -6   10     26.11      0.00
    3   -6   10    -16.21      0.00
    4   -6   10      2.25      0.00
    5   -6   10      5.08      0.00
    6   -6   10      4.20      0.00
    7   -6   10    -12.07      0.00
    8   -6   10     -6.56      0.00
    9   -6   10      3.14      0.00
   10   -6   10     -0.01      0.00
   11   -6   10      4.36      0.00
  -12   -5   10      1.89      0.00
  -11   -5   10      2.92      0.00
  -10   -5   10     -3.03      0.00
   -9   -5   10      1.66      0.00
   -8   -5   10      6.69      0.00
   -7   -5   10    -13.02      0.00
   -6   -5   10      1.57      0.00
   -5   -5   10     -0.82      0.00
   -4   -5   10      4.16      0.00
   -3   -5   10      1.29      0.00
   -2   -5   10     12.23      0.00
   -1   -5   10    -23.59      0.00
    0   -5   10    -35.27      0.00
    1   -5   10     24.70      0.00
    2   -5   10     12.84      0.00
    3   -5   10     11.62      0.00
    4   -5   10     -3.66      0.00
    5   -5   10      4.86      0.00
    6   -5   10     -4.65      0.00
    7   -5   10     -1.64      0.00
    8   -5   10      0.57      0.00
    9   -5   10     -9.01      0.00
   10   -5   10      1.05      0.00
   11   -5   10      3.33      0.00
  -12   -4   10      2.54      0.00
  -11   -4   10     -1.82      0.00
  -10   -4   10      1.00      0.00
   -9   -4   10      6.45      0.00
   -8   -4   10     -8.42      0.00
   -7   -4   10      0.39      0.00
   -6   -4   10      5.35      0.00
   -5   -4   10      3.97      0.00
   -4   -4   10    -14.27      0.00
   -3   -4   10     14.31      0.00
   -2   -4   10     14.32      0.00
   -1   -4   10    -28.33      0.00
    0   -4   10     -9.47      0.00
    1   -4   10    -22.70      0.00
    2   -4   10      3.78      0.00
    3   -4   10     20.26      0.00
    4   -4   10     24.74      0.00
    5   -4   10     -7.88      0.00
    6   -4   10     -7.86      0.00
    7   -4   10      5.45      0.00
    8   -4   10     -4.27      0.00
    9   -4   10     -2.87      0.00
   10   -4   10     -0.29      0.00
   11   -4   10      0.60      0.00
  -12   -3   10     -1.42      0.00
  -11   -3   10     -0.05      0.00
  -10   -3   10      7.16      0.00
   -9   -3   10     -3.13      0.00
   -8   -3   10     -4.88      0.00
   -7   -3   10     -1.94      0.00
   -6   -3   10      7.94      0.00
   -5   -3   10     -4.42      0.00
   -4   -3   10     12.75      0.00
   -3   -3   10     10.84      0.00
   -2   -3   10    -21.66      0.00
   -1   -3   10     14.98      0.00
    0   -3   10     -8.57      0.00
    1   -3   10    -23.88      0.00
    2   -3   10    -26.92      0.00
    3   -3   10     21.36      0.00
    4   -3   10     18.95      0.00
    5   -3   10      4.27      0.00
    6   -3   10      4.69      0.00
    7   -3   10     -8.39      0.00
    8   -3   10     -4.14      0.00
    9   -3   10      1.95      0.00
   10   -3   10      2.30      0.00
   11   -3   10     -1.87      0.00
  -12   -2   10     -2.39      0.00
  -11   -2   10      4.67      0.00
  -10   -2   10      0.88      0.00
   -9   -2   10     -0.66      0.00
   -8   -2   10     -3.63      0.00
   -7   -2   10      2.97      0.00
   -6   -2   10    -14.95      0.00
   -5   -2   10      4.09      0.00
   -4   -2   10     31.48      0.00
   -3   -2   10     -5.82      0.00
   -2   -2   10      3.69      0.00
   -1   -2   10     -6.10      0.00
    0   -2   10      6.59      0.00
    1   -2   10    -26.34      0.00
    2   -2   10     -1.51      0.00
    3   -2   10     -9.73      0.00
    4   -2   10     -4.14      0.00
    5   -2   10     24.79      0.00
    6   -2   10      5.70      0.00
    7   -2   10     -6.60      0.00
    8   -2   10     -7.13      0.00
    9   -2   10      2.03      0.00
   10   -2   10      0.44      0.00
   11   -2   10      0.99      0.00
  -12   -1   10      2.01      0.00
  -11   -1   10      0.10      0.00
  -10   -1   10      1.40      0.00
   -9   -1   10     -2.94      0.00
   -8   -1   10      8.09      0.00
   -7   -1   10     -9.98      0.00
   -6   -1   10    -13.84      0.00
   -5   -1   10     12.12      0.00
   -4   -1   10     -3.61      0.00
   -3   -1   10     25.06      0.00
   -2   -1   10      9.69      0.00
   -1   -1   10      7.09      0.00
    0   -1   10    -34.39      0.00
    1   -1   10      8.11      0.00
    2   -1   10      4.66      0.00
    3   -1   10    -20.95      0.00
    4   -1   10      2.18      0.00
    5   -1   10      4.93      0.00
    6   -1   10      9.26      0.00
    7   -1   10     -1.74      0.00
    8   -1   10     -0.28      0.00
    9   -1   10     -6.33      0.00
   10   -1   10     -1.98      0.00
   11   -1   10      4.43      0.00
  -12    0   10     -0.37      0.00
  -11    0   10      2.08      0.00
  -10    0   10     -3.00      0.00
   -9    0   10      7.01      0.00
   -8    0   10     -1.11      0.00
   -7    0   10    -12.79      0.00
   -6    0   10      8.93      0.00
   -5    0   10    -14.02      0.00
   -4    0   10      0.32      0.00
   -3    0   10      5.70      0.00
   -2    0   10     38.87      0.00
   -1    0   10    -10.72      0.00
    0    0   10    -10.94      0.00
    1    0   10      1.59      0.00
    2    0   10    -19.03      0.00
    3    0   10     10.19      0.00
    4    0   10      1.65      0.00
    5    0   10      0.87      0.00
    6    0   10     -6.21      0.00
    7    0   10      9.30      0.00
    8    0   10     -0.43      0.00
    9    0   10     -7.86      0.00
   10    0   10      0.43      0.00
   11    0   10      0.58      0.00
  -12    1   10      0.17      0.00
  -11    1   10     -2.85      0.00
  -10    1   10      5.30      0.00
   -9    1   10      6.16      0.00
   -8    1   10    -11.85      0.00
   -7    1   10      6.76      0.00
   -6    1   10     -8.48      0.00
   -5    1   10     -0.56      0.00
   -4    1   10    -10.44      0.00
   -3    1   10     15.10      0.00
   -2    1   10      2.31      0.00
   -1    1   10      5.47      0.00
    0    1   10     25.83      0.00
    1    1   10    -33.25      0.00
    2    1   10     -7.09      0.00
    3    1   10     -1.03      0.00
    4    1   10     16.42      0.00
    5    1   10     -5.13      0.00
    6    1   10      2.98      0.00
    7    1   10      0.98      0.00
    8    1   10     -5.58      0.00
    9    1   10      1.62      0.00
   10    1   10     -2.32      0.00
   11    1   10     -0.86      0.00
  -12    2   10     -1.73      0.00
  -11    2   10      0.26      0.00
  -10    2   10      7.03      0.00
   -9    2   10     -5.10      0.00
   -8    2   10      7.34      0.00
   -7    2   10     -5.45      0.00
   -6    2   10     -3.47      0.00
   -5    2   10    -11.85      0.00
   -4    2   10     12.13      0.00
   -3    2   10      3.42      0.00
   -2    2   10    -18.68      0.00
   -1    2   10     34.47      0.00
    0    2   10     -6.84      0.00
    1    2   10      1.58      0.00
    2    2   10    -18.25      0.00
    3    2   10      2.15      0.00
    4    2   10     -7.05      0.00
    5    2   10     10.79      0.00
    6    2   10     12.02      0.00
    7    2   10     -8.96      0.00
    8    2   10     -0.63      0.00
    9    2   10     -0.86      0.00
   10    2   10     -0.23      0.00
   11    2   10     -2.18      0.00
  -11    3   10      4.47      0.00
  -10    3   10     -4.07      0.00
   -9    3   10      4.43      0.00
   -8    3   10      3.16      0.00
   -7    3   10      0.58      0.00
   -6    3   10    -12.66      0.00
   -5    3   10     -2.06      0.00
   -4    3   10      8.28      0.00
   -3    3   10    -14.12      0.00
   -2    3   10     26.36      0.00
   -1    3   10     -8.85      0.00
    0    3   10      6.24      0.00
    1    3   10     -3.26      0.00
    2    3   10      6.35      0.00
    3    3   10    -15.69      0.00
    4    3   10    -10.73      0.00
    5    3   10     14.84      0.00
    6    3   10      0.31      0.00
    7    3   10      5.23      0.00
    8    3   10     -1.35      0.00
    9    3   10     -1.60      0.00
   10    3   10     -2.59      0.00
   11    3   10      0.62      0.00
  -11    4   10     -2.35      0.00
  -10    4   10      1.77      0.00
   -9    4   10      2.31      0.00
   -8    4   10      2.76      0.00
   -7    4   10     -2.87      0.00
   -6    4   10     -4.26      0.00
   -5    4   10      5.02      0.00
   -4    4   10    -22.80      0.00
   -3    4   10     14.93      0.00
   -2    4   10      6.97      0.00
   -1    4   10      6.67      0.00
    0    4   10     -7.17      0.00
    1    4   10      8.59      0.00
    2    4   10      0.95      0.00
    3    4   10    -15.97      0.00
    4    4   10      7.63      0.00
    5    4   10     -8.93      0.00
    6    4   10      3.36      0.00
    7    4   10      5.12      0.00
    8    4   10      3.18      0.00
    9    4   10     -3.08      0.00
   10    4   10     -2.21      0.00
   11    4   10      1.50      0.00
  -11    5   10     -1.34      0.00
  -10    5   10      1.42      0.00
   -9    5   10      4.78      0.00
   -8    5   10     -0.50      0.00
   -7    5   10     -4.21      0.00
   -6    5   10     10.67      0.00
   -5    5   10    -16.12      0.00
   -4    5   10     -0.96      0.00
   -3    5   10     -2.08      0.00
   -2    5   10      3.16      0.00
   -1    5   10      3.62      0.00
    0    5   10      8.76      0.00
    1    5   10      4.80      0.00
    2    5   10    -16.20      0.00
    3    5   10     11.68      0.00
    4    5   10     -5.74      0.00
    5    5   10     -3.53      0.00
    6    5   10     -1.50      0.00
    7    5   10      4.11      0.00
    8    5   10      0.75      0.00
    9    5   10     -1.97      0.00
   10    5   10      2.36      0.00
  -11    6   10     -1.44      0.00
  -10    6   10      1.53      0.00
   -9    6   10      2.39      0.00
   -8    6   10     -1.54      0.00
   -7    6   10      8.87      0.00
   -6    6   10     -8.45      0.00
   -5    6   10     -1.15      0.00
   -4    6   10     -1.59      0.00
   -3    6   10     -2.40      0.00
   -2    6   10     -6.13      0.00
   -1    6   10      2.41      0.00
    0    6   10     17.46      0.00
    1    6   10    -11.45      0.00
    2    6   10      5.83      0.00
    3    6   10     -1.07      0.00
    4    6   10     -1.24      0.00
    5    6   10     -1.91      0.00
    6    6   10      2.31      0.00
    7    6   10     -0.23      0.00
    8    6   10     -3.12      0.00
    9    6   10      3.65      0.00
   10    6   10     -0.79      0.00
  -11    7   10      0.40      0.00
  -10    7   10     -0.65      0.00
   -9    7   10     -3.38      0.00
   -8    7   10      7.81      0.00
   -7    7   10      0.04      0.00
   -6    7   10     -2.06      0.00
   -5    7   10     -1.88      0.00
   -4    7   10      1.78      0.00
   -3    7   10     -5.12      0.00
   -2    7   10     -5.42      0.00
   -1    7   10     10.83      0.00
    0    7   10     -9.61      0.00
    1    7   10      8.40      0.00
    2    7   10      3.19      0.00
    3    7   10     -2.28      0.00
    4    7   10     -3.52      0.00
    5    7   10      2.83      0.00
    6    7   10      3.15      0.00
    7    7   10     -4.63      0.00
    8    7   10      3.08      0.00
    9    7   10      0.15      0.00
   10    7   10     -1.04      0.00
  -10    8   10     -2.98      0.00
   -9    8   10      1.73      0.00
   -8    8   10      0.37      0.00
   -7    8   10      1.38      0.00
   -6    8   10      0.47      0.00
   -5    8   10      2.48      0.00
   -4    8   10     -3.34      0.00
   -3    8   10     -6.27      0.00
   -2    8   10     10.63      0.00
   -1    8   10     -9.13      0.00
    0    8   10      0.38      0.00
    1    8   10      2.76      0.00
    2    8   10      4.53      0.00
    3    8   10     -4.37      0.00
    4    8   10     -0.43      0.00
    5    8   10      3.53      0.00
    6    8   10     -5.10      0.00
    7    8   10      2.81      0.00
    8    8   10      1.81      0.00
    9    8   10     -1.58      0.00
  -10    9   10      2.35      0.00
   -9    9   10      0.50      0.00
   -8    9   10      0.16      0.00
   -7    9   10     -2.43      0.00
   -6    9   10      4.94      0.00
   -5    9   10      2.36      0.00
   -4    9   10     -8.45      0.00
   -3    9   10      7.14      0.00
   -2    9   10     -4.48      0.00
   -1    9   10      0.26      0.00
    0    9   10     -0.87      0.00
    1    9   10      3.36      0.00
    2    9   10     -3.39      0.00
    3    9   10      1.14      0.00
    4    9   10      4.85      0.00
    5    9   10     -6.19      0.00
    6    9   10     -0.14      0.00
    7    9   10      1.72      0.00
    8    9   10     -0.29      0.00
    9    9   10     -0.16      0.00
   -9   10   10      2.34      0.00
   -8   10   10     -1.13      0.00
   -7   10   10      1.47      0.00
   -6   10   10      2.67      0.00
   -5   10   10     -5.88      0.00
   -4   10   10      7.48      0.00
   -3   10   10     -3.30      0.00
   -2   10   10     -1.45      0.00
   -1   10   10     -2.28      0.00
    0   10   10      4.85      0.00
    1   10   10     -2.14      0.00
    2   10   10     -3.11      0.00
    3   10   10      7.04      0.00
    4   10   10     -2.32      0.00
    5   10   10     -0.48      0.00
    6   10   10     -0.45      0.00
    7   10   10      0.31      0.00
    8   10   10     -2.39      0.00
   -9   11   10     -1.03      0.00
   -8   11   10      1.45      0.00
   -7   11   10      4.74      0.00
   -6   11   10     -6.26      0.00
   -5   11   10      4.34      0.00
   -4   11   10     -0.24      0.00
   -3   11   10      1.34      0.00
   -2   11   10     -3.72      0.00
   -1   11   10      2.13      0.00
    0   11   10      0.08      0.00
    1   11   10     -5.78      0.00
    2   11   10      7.26      0.00
    3   11   10     -1.90      0.00
    4   11   10      0.63      0.00
    5   11   10      0.49      0.00
    6   11   10      2.18      0.00
    7   11   10     -3.78      0.00
    8   11   10     -0.09      0.00
   -8   12   10      1.95      0.00
   -7   12   10     -2.75      0.00
   -6   12   10      3.91      0.00
   -5   12   10     -1.09      0.00
   -4   12   10      1.24      0.00
   -3   12   10     -1.77      0.00
   -2   12   10      1.85      0.00
   -1   12   10      3.14      0.00
    0   12   10     -9.21      0.00
    1   12   10      5.29      0.00
    2   12   10     -2.05      0.00
    3   12   10      0.93      0.00
    4   12   10     -0.28      0.00
    5   12   10      3.68      0.00
    6   12   10     -1.37      0.00
    7   12   10     -1.39      0.00
   -7   13   10     -0.17      0.00
   -6   13   10      0.58      0.00
   -5   13   10      2.73      0.00
   -4   13   10     -1.96      0.00
   -3   13   10     -0.69      0.00
   -2   13   10      6.46      0.00
   -1   13   10     -7.24      0.00
    0   13   10      3.79      0.00
    1   13   10     -2.56      0.00
    2   13   10      0.12      0.00
    3   13   10     -1.88      0.00
    4   13   10      3.07      0.00
    5   13   10      1.07      0.00
    6   13   10     -2.18      0.00
   -7   14   10     -0.98      0.00
   -6   14   10     -0.61      0.00
   -5   14   10      0.80      0.00
   -4   14   10     -1.15      0.00
   -3   14   10      6.08      0.00
   -2   14   10     -5.58      0.00
   -1   14   10      3.02      0.00
    0   14   10     -0.42      0.00
    1   14   10     -0.20      0.00
    2   14   10     -3.06      0.00
    3   14   10      0.50      0.00
    4   14   10      2.22      0.00
    5   14   10     -2.44      0.00
    6   14   10      1.63      0.00
   -6   15   10     -0.12      0.00
   -5   15   10     -3.32      0.00
   -4   15   10      5.15      0.00
   -3   15   10     -2.37      0.00
   -2   15   10      2.06      0.00
   -1   15   10      0.25      0.00
    0   15   10      0.67      0.00
    1   15   10     -1.32      0.00
    2   15   10     -1.90      0.00
    3   15   10      2.32      0.00
    4   15   10     -3.31      0.00
   -4   16   10     -1.62      0.00
   -3   16   10      0.50      0.00
   -2   16   10      1.01      0.00
   -1   16   10      0.68      0.00
    0   16   10      0.12      0.00
    1   16   10     -1.79      0.00
    2   16   10      3.38      0.00
    3   16   10     -2.35      0.00
   -1   17   10      1.18      0.00
    0   17   10     -1.48      0.00
   -1  -21   11      0.22      0.00
    0  -21   11      0.13      0.00
    1  -21   11      0.10      0.00
   -3  -20   11     -1.92      0.00
   -2  -20   11     -0.66      0.00
   -1  -20   11     -0.14      0.00
    0  -20   11      0.65      0.00
    1  -20   11     -1.02      0.00
    2  -20   11     -1.03      0.00
    3  -20   11      2.92      0.00
    4  -20   11     -1.70      0.00
   -5  -19   11      2.82      0.00
   -4  -19   11      0.01      0.00
   -3  -19   11     -0.29      0.00
   -2  -19   11     -0.31      0.00
   -1  -19   11      0.14      0.00
    0  -19   11     -1.81      0.00
    1  -19   11     -2.19      0.00
    2  -19   11      5.13      0.00
    3  -19   11     -2.08      0.00
    4  -19   11      0.62      0.00
    5  -19   11      0.43      0.00
   -6  -18   11      1.49      0.00
   -5  -18   11      0.97      0.00
   -4  -18   11     -1.80      0.00
   -3  -18   11     -0.02      0.00
   -2  -18   11      3.87      0.00
   -1  -18   11     -1.11      0.00
    0  -18   11     -6.43      0.00
    1  -18   11      4.92      0.00
    2  -18   11     -2.13      0.00
    3  -18   11      0.96      0.00
    4  -18   11      1.49      0.00
    5  -18   11     -0.65      0.00
    6  -18   11     -0.31      0.00
   -7  -17   11      0.38      0.00
   -6  -17   11      1.77      0.00
   -5  -17   11     -1.09      0.00
   -4  -17   11     -2.09      0.00
   -3  -17   11      2.98      0.00
   -2  -17   11      1.60      0.00
   -1  -17   11     -5.67      0.00
    0  -17   11      5.44      0.00
    1  -17   11     -3.92      0.00
    2  -17   11     -2.43      0.00
    3  -17   11      0.17      0.00
    4  -17   11      3.58      0.00
    5  -17   11     -0.38      0.00
    6  -17   11     -1.66      0.00
    7  -17   11      2.90      0.00
   -8  -16   11     -0.30      0.00
   -7  -16   11      1.97      0.00
   -6  -16   11      0.14      0.00
   -5  -16   11     -3.21      0.00
   -4  -16   11      2.90      0.00
   -3  -16   11      4.86      0.00
   -2  -16   11     -9.35      0.00
   -1  -16   11      6.32      0.00
    0  -16   11      0.16      0.00
    1  -16   11     -2.41      0.00
    2  -16   11     -3.71      0.00
    3  -16   11      1.54      0.00
    4  -16   11      0.39      0.00
    5  -16   11     -0.84      0.00
    6  -16   11      4.06      0.00
    7  -16   11     -1.35      0.00
    8  -16   11      0.69      0.00
   -8  -15   11      1.34      0.00
   -7  -15   11      1.31      0.00
   -6  -15   11     -4.27      0.00
   -5  -15   11     -0.40      0.00
   -4  -15   11      9.39      0.00
   -3  -15   11     -8.32      0.00
   -2  -15   11      5.57      0.00
   -1  -15   11     -0.97      0.00
    0  -15   11     -0.69      0.00
    1  -15   11     -1.76      0.00
    2  -15   11      3.06      0.00
    3  -15   11     -1.38      0.00
    4  -15   11     -7.89      0.00
    5  -15   11      6.58      0.00
    6  -15   11      0.70      0.00
    7  -15   11     -0.62      0.00
    8  -15   11     -0.33      0.00
   -9  -14   11      0.21      0.00
   -8  -14   11      3.66      0.00
   -7  -14   11     -2.47      0.00
   -6  -14   11     -4.27      0.00
   -5  -14   11      9.49      0.00
   -4  -14   11     -9.61      0.00
   -3  -14   11      5.04      0.00
   -2  -14   11      4.64      0.00
   -1  -14   11      1.49      0.00
    0  -14   11     -7.50      0.00
    1  -14   11      1.73      0.00
    2  -14   11      7.22      0.00
    3  -14   11     -9.22      0.00
    4  -14   11      2.37      0.00
    5  -14   11     -4.26      0.00
    6  -14   11      0.20      0.00
    7  -14   11      1.25      0.00
    8  -14   11      1.46      0.00
    9  -14   11     -0.71      0.00
   -9  -13   11      2.00      0.00
   -8  -13   11     -0.59      0.00
   -7  -13   11     -5.55      0.00
   -6  -13   11     10.86      0.00
   -5  -13   11     -7.48      0.00
   -4  -13   11     -2.35      0.00
   -3  -13   11      0.94      0.00
   -2  -13   11      6.08      0.00
   -1  -13   11     -0.04      0.00
    0  -13   11     -1.24      0.00
    1  -13   11      7.02      0.00
    2  -13   11    -13.11      0.00
    3  -13   11      8.59      0.00
    4  -13   11     -0.85      0.00
    5  -13   11     -4.15      0.00
    6  -13   11     -5.48      0.00
    7  -13   11      2.62      0.00
    8  -13   11      4.01      0.00
    9  -13   11     -1.78      0.00
  -10  -12   11      2.36      0.00
   -9  -12   11      2.61      0.00
   -8  -12   11     -9.49      0.00
   -7  -12   11      8.53      0.00
   -6  -12   11     -1.88      0.00
   -5  -12   11     -2.65      0.00
   -4  -12   11      1.38      0.00
   -3  -12   11     -0.57      0.00
   -2  -12   11     -5.11      0.00
   -1  -12   11     -3.07      0.00
    0  -12   11     21.95      0.00
    1  -12   11    -12.14      0.00
    2  -12   11      0.82      0.00
    3  -12   11     -0.60      0.00
    4  -12   11      2.97      0.00
    5  -12   11     -2.64      0.00
    6  -12   11     -2.88      0.00
    7  -12   11      0.84      0.00
    8  -12   11     -4.13      0.00
    9  -12   11      5.98      0.00
   10  -12   11     -0.44      0.00
  -10  -11   11      4.37      0.00
   -9  -11   11     -5.99      0.00
   -8  -11   11      6.12      0.00
   -7  -11   11     -0.39      0.00
   -6  -11   11     -5.55      0.00
   -5  -11   11      2.90      0.00
   -4  -11   11      4.65      0.00
   -3  -11   11      0.98      0.00
   -2  -11   11    -20.49      0.00
   -1  -11   11     13.68      0.00
    0  -11   11     -6.09      0.00
    1  -11   11      9.74      0.00
    2  -11   11      5.46      0.00
    3  -11   11     -3.04      0.00
    4  -11   11     -4.65      0.00
    5  -11   11     -0.39      0.00
    6  -11   11      7.49      0.00
    7  -11   11    -10.65      0.00
    8  -11   11      0.82      0.00
    9  -11   11      1.32      0.00
   10  -11   11      2.18      0.00
  -10  -10   11     -4.59      0.00
   -9  -10   11      1.97      0.00
   -8  -10   11      6.39      0.00
   -7  -10   11     -3.63      0.00
   -6  -10   11     -1.75      0.00
   -5  -10   11      1.49      0.00
   -4  -10   11      9.02      0.00
   -3  -10   11    -15.25      0.00
   -2  -10   11     16.53      0.00
   -1  -10   11    -16.24      0.00
    0  -10   11    -10.27      0.00
    1  -10   11     10.38      0.00
    2  -10   11     13.20      0.00
    3  -10   11      2.52      0.00
    4  -10   11    -11.32      0.00
    5  -10   11      6.40      0.00
    6  -10   11     -8.33      0.00
    7  -10   11      2.74      0.00
    8  -10   11      0.27      0.00
    9  -10   11     -2.30      0.00
   10  -10   11      1.51      0.00
  -11   -9   11     -2.73      0.00
  -10   -9   11     -2.79      0.00
   -9   -9   11      4.18      0.00
   -8   -9   11     -4.37      0.00
   -7   -9   11      0.45      0.00
   -6   -9   11      3.93      0.00
   -5   -9   11      9.94      0.00
   -4   -9   11    -18.95      0.00
   -3   -9   11     14.87      0.00
   -2   -9   11      3.28      0.00
   -1   -9   11     -8.10      0.00
    0   -9   11     -6.48      0.00
    1   -9   11     -4.94      0.00
    2   -9   11      9.49      0.00
    3   -9   11      1.41      0.00
    4   -9   11     16.59      0.00
    5   -9   11    -14.45      0.00
    6   -9   11     -6.58      0.00
    7   -9   11      2.94      0.00
    8   -9   11      0.33      0.00
    9   -9   11      0.73      0.00
   10   -9   11     -1.63      0.00
  -11   -8   11     -2.11      0.00
  -10   -8   11      3.22      0.00
   -9   -8   11     -3.41      0.00
   -8   -8   11     -6.47      0.00
   -7   -8   11     -4.27      0.00
   -6   -8   11     15.56      0.00
   -5   -8   11     -7.94      0.00
   -4   -8   11      6.27      0.00
   -3   -8   11      3.34      0.00
   -2   -8   11    -10.70      0.00
   -1   -8   11      4.77      0.00
    0   -8   11      4.07      0.00
    1   -8   11     -0.27      0.00
    2   -8   11    -21.44      0.00
    3   -8   11     22.52      0.00
    4   -8   11      6.65      0.00
    5   -8   11     -2.57      0.00
    6   -8   11     -4.44      0.00
    7   -8   11     -7.72      0.00
    8   -8   11      0.39      0.00
    9   -8   11      0.19      0.00
   10   -8   11      4.70      0.00
   11   -8   11     -1.44      0.00
  -11   -7   11      3.04      0.00
  -10   -7   11      2.71      0.00
   -9   -7   11     -3.27      0.00
   -8   -7   11     -7.83      0.00
   -7   -7   11      5.88      0.00
   -6   -7   11    -12.02      0.00
   -5   -7   11      3.91      0.00
   -4   -7   11     19.63      0.00
   -3   -7   11     -7.84      0.00
   -2   -7   11    -10.71      0.00
   -1   -7   11     -7.61      0.00
    0   -7   11     17.16      0.00
    1   -7   11    -11.27      0.00
    2   -7   11     11.79      0.00
    3   -7   11     -2.58      0.00
    4   -7   11     -0.92      0.00
    5   -7   11      9.76      0.00
    6   -7   11     -0.47      0.00
    7   -7   11     -7.51      0.00
    8   -7   11    -10.61      0.00
    9   -7   11      4.93      0.00
   10   -7   11      2.25      0.00
   11   -7   11      0.97      0.00
  -11   -6   11      3.75      0.00
  -10   -6   11      0.73      0.00
   -9   -6   11     -4.08      0.00
   -8   -6   11      8.25      0.00
   -7   -6   11     -7.21      0.00
   -6   -6   11    -11.66      0.00
   -5   -6   11      6.55      0.00
   -4   -6   11      5.40      0.00
   -3   -6   11      6.83      0.00
   -2   -6   11     -9.70      0.00
   -1   -6   11      0.71      0.00
    0   -6   11    -32.62      0.00
    1   -6   11     15.92      0.00
    2   -6   11     21.59      0.00
    3   -6   11     -3.56      0.00
    4   -6   11     -1.99      0.00
    5   -6   11      3.90      0.00
    6   -6   11      5.63      0.00
    7   -6   11     -8.00      0.00
    8   -6   11     -2.41      0.00
    9   -6   11     -4.32      0.00
   10   -6   11     -1.23      0.00
   11   -6   11      4.21      0.00
  -11   -5   11      1.76      0.00
  -10   -5   11     -3.48      0.00
   -9   -5   11      7.06      0.00
   -8   -5   11      0.03      0.00
   -7   -5   11     -7.04      0.00
   -6   -5   11      4.02      0.00
   -5   -5   11     -0.64      0.00
   -4   -5   11     -4.11      0.00
   -3   -5   11     -1.00      0.00
   -2   -5   11     29.35      0.00
   -1   -5   11    -28.71      0.00
    0   -5   11    -22.60      0.00
    1   -5   11     -4.52      0.00
    2   -5   11      5.34      0.00
    3   -5   11     17.75      0.00
    4   -5   11      8.82      0.00
    5   -5   11      3.21      0.00
    6   -5   11     -9.67      0.00
    7   -5   11      4.53      0.00
    8   -5   11      0.15      0.00
    9   -5   11     -7.47      0.00
   10   -5   11     -1.08      0.00
   11   -5   11      1.63      0.00
  -12   -4   11      1.27      0.00
  -11   -4   11     -3.13      0.00
  -10   -4   11      5.71      0.00
   -9   -4   11      2.87      0.00
   -8   -4   11     -6.84      0.00
   -7   -4   11     -1.31      0.00
   -6   -4   11      5.87      0.00
   -5   -4   11      4.71      0.00
   -4   -4   11    -11.71      0.00
   -3   -4   11     20.69      0.00
   -2   -4   11     -6.45      0.00
   -1   -4   11     -0.07      0.00
    0   -4   11     -5.28      0.00
    1   -4   11    -25.43      0.00
    2   -4   11    -17.66      0.00
    3   -4   11     12.54      0.00
    4   -4   11     30.95      0.00
    5   -4   11     -3.81      0.00
    6   -4   11      0.06      0.00
    7   -4   11     -1.06      0.00
    8   -4   11     -4.22      0.00
    9   -4   11     -0.35      0.00
   10   -4   11      0.35      0.00
   11   -4   11     -0.80      0.00
  -12   -3   11     -3.16      0.00
  -11   -3   11      2.45      0.00
  -10   -3   11      4.65      0.00
   -9   -3   11     -1.40      0.00
   -8   -3   11     -3.35      0.00
   -7   -3   11     -1.34      0.00
   -6   -3   11      0.77      0.00
   -5   -3   11    -10.59      0.00
   -4   -3   11     30.01      0.00
   -3   -3   11      0.94      0.00
   -2   -3   11     -9.69      0.00
   -1   -3   11      6.53      0.00
    0   -3   11      4.40      0.00
    1   -3   11    -18.01      0.00
    2   -3   11    -25.84      0.00
    3   -3   11      7.30      0.00
    4   -3   11      0.62      0.00
    5   -3   11     18.35      0.00
    6   -3   11      8.14      0.00
    7   -3   11     -6.64      0.00
    8   -3   11     -6.69      0.00
    9   -3   11      0.74      0.00
   10   -3   11      2.64      0.00
   11   -3   11     -1.55      0.00
  -12   -2   11     -0.27      0.00
  -11   -2   11      2.31      0.00
  -10   -2   11      0.82      0.00
   -9   -2   11     -0.53      0.00
   -8   -2   11      0.39      0.00
   -7   -2   11      3.94      0.00
   -6   -2   11    -23.34      0.00
   -5   -2   11      9.44      0.00
   -4   -2   11     11.81      0.00
   -3   -2   11      9.93      0.00
   -2   -2   11     10.79      0.00
   -1   -2   11     -1.88      0.00
    0   -2   11     -4.05      0.00
    1   -2   11    -17.65      0.00
    2   -2   11     12.96      0.00
    3   -2   11    -22.76      0.00
    4   -2   11     -5.65      0.00
    5   -2   11     13.73      0.00
    6   -2   11     11.06      0.00
    7   -2   11     -1.46      0.00
    8   -2   11     -5.50      0.00
    9   -2   11     -1.35      0.00
   10   -2   11     -2.97      0.00
   11   -2   11      3.02      0.00
  -12   -1   11      1.18      0.00
  -11   -1   11      0.44      0.00
  -10   -1   11      0.22      0.00
   -9   -1   11     -1.24      0.00
   -8   -1   11     10.58      0.00
   -7   -1   11    -15.77      0.00
   -6   -1   11     -0.17      0.00
   -5   -1   11     -2.34      0.00
   -4   -1   11     -8.21      0.00
   -3   -1   11     16.45      0.00
   -2   -1   11     21.42      0.00
   -1   -1   11     14.87      0.00
    0   -1   11    -36.46      0.00
    1   -1   11     14.58      0.00
    2   -1   11     -9.93      0.00
    3   -1   11     -4.77      0.00
    4   -1   11     -0.28      0.00
    5   -1   11      0.16      0.00
    6   -1   11      3.27      0.00
    7   -1   11      2.88      0.00
    8   -1   11      4.30      0.00
    9   -1   11     -9.05      0.00
   10   -1   11     -1.88      0.00
   11   -1   11      2.16      0.00
  -12    0   11     -0.82      0.00
  -11    0   11      0.83      0.00
  -10    0   11     -2.40      0.00
   -9    0   11     11.60      0.00
   -8    0   11     -8.43      0.00
   -7    0   11     -2.55      0.00
   -6    0   11      2.64      0.00
   -5    0   11    -10.36      0.00
   -4    0   11     -4.14      0.00
   -3    0   11     -2.22      0.00
   -2    0   11     33.35      0.00
   -1    0   11    -11.58      0.00
    0    0   11     20.05      0.00
    1    0   11    -17.58      0.00
    2    0   11    -16.61      0.00
    3    0   11      4.27      0.00
    4    0   11      8.25      0.00
    5    0   11      1.18      0.00
    6    0   11     -7.61      0.00
    7    0   11      9.16      0.00
    8    0   11     -2.95      0.00
    9    0   11     -2.71      0.00
   10    0   11     -0.98      0.00
   11    0   11     -0.85      0.00
  -12    1   11     -0.11      0.00
  -11    1   11     -4.24      0.00
  -10    1   11      8.54      0.00
   -9    1   11      0.70      0.00
   -8    1   11     -3.05      0.00
   -7    1   11      4.28      0.00
   -6    1   11     -8.89      0.00
   -5    1   11     -2.62      0.00
   -4    1   11     -8.48      0.00
   -3    1   11     18.58      0.00
   -2    1   11    -21.32      0.00
   -1    1   11     24.14      0.00
    0    1   11     16.03      0.00
    1    1   11    -14.73      0.00
    2    1   11    -11.80      0.00
    3    1   11     -7.00      0.00
    4    1   11      9.52      0.00
    5    1   11     -2.11      0.00
    6    1   11     12.15      0.00
    7    1   11     -4.79      0.00
    8    1   11     -3.86      0.00
    9    1   11      1.51      0.00
   10    1   11     -1.64      0.00
   11    1   11     -1.55      0.00
  -11    2   11      2.86      0.00
  -10    2   11      1.41      0.00
   -9    2   11     -2.32      0.00
   -8    2   11      9.02      0.00
   -7    2   11     -3.62      0.00
   -6    2   11     -3.19      0.00
   -5    2   11    -16.02      0.00
   -4    2   11     17.51      0.00
   -3    2   11    -10.71      0.00
   -2    2   11      1.46      0.00
   -1    2   11     15.48      0.00
    0    2   11     -3.00      0.00
    1    2   11      6.71      0.00
    2    2   11     -9.65      0.00
    3    2   11     -0.78      0.00
    4    2   11    -19.19      0.00
    5    2   11     14.88      0.00
    6    2   11      8.31      0.00
    7    2   11     -1.71      0.00
    8    2   11     -0.10      0.00
    9    2   11     -2.12      0.00
   10    2   11     -0.42      0.00
   11    2   11     -1.67      0.00
  -11    3   11      1.17      0.00
  -10    3   11     -3.01      0.00
   -9    3   11      4.40      0.00
   -8    3   11      1.69      0.00
   -7    3   11      4.13      0.00
   -6    3   11    -13.47      0.00
   -5    3   11      6.68      0.00
   -4    3   11    -11.00      0.00
   -3    3   11     -4.21      0.00
   -2    3   11     22.57      0.00
   -1    3   11     -5.84      0.00
    0    3   11      3.93      0.00
    1    3   11     -2.92      0.00
    2    3   11     13.95      0.00
    3    3   11    -20.41      0.00
    4    3   11     -1.94      0.00
    5    3   11      2.13      0.00
    6    3   11     -0.39      0.00
    7    3   11      7.55      0.00
    8    3   11      1.25      0.00
    9    3   11     -1.06      0.00
   10    3   11     -3.96      0.00
   11    3   11      1.36      0.00
  -11    4   11     -3.01      0.00
  -10    4   11      1.82      0.00
   -9    4   11      2.18      0.00
   -8    4   11      4.11      0.00
   -7    4   11     -6.80      0.00
   -6    4   11      7.18      0.00
   -5    4   11     -4.06      0.00
   -4    4   11    -16.82      0.00
   -3    4   11      7.63      0.00
   -2    4   11      0.14      0.00
   -1    4   11     11.76      0.00
    0    4   11     -5.69      0.00
    1    4   11     13.97      0.00
    2    4   11    -10.34      0.00
    3    4   11     -1.75      0.00
    4    4   11      3.79      0.00
    5    4   11     -9.58      0.00
    6    4   11      0.89      0.00
    7    4   11      3.23      0.00
    8    4   11      4.29      0.00
    9    4   11     -2.82      0.00
   10    4   11      0.00      0.00
  -11    5   11     -1.52      0.00
  -10    5   11     -0.35      0.00
   -9    5   11      5.97      0.00
   -8    5   11     -2.93      0.00
   -7    5   11      3.66      0.00
   -6    5   11      3.63      0.00
   -5    5   11    -11.17      0.00
   -4    5   11      1.58      0.00
   -3    5   11     -6.64      0.00
   -2    5   11      0.68      0.00
   -1    5   11     -4.46      0.00
    0    5   11     20.75      0.00
    1    5   11     -4.02      0.00
    2    5   11     -6.91      0.00
    3    5   11      7.77      0.00
    4    5   11     -5.00      0.00
    5    5   11     -0.90      0.00
    6    5   11     -2.48      0.00
    7    5   11      3.31      0.00
    8    5   11     -1.54      0.00
    9    5   11      0.54      0.00
   10    5   11      1.73      0.00
  -11    6   11     -1.10      0.00
  -10    6   11      1.39      0.00
   -9    6   11     -2.53      0.00
   -8    6   11      3.70      0.00
   -7    6   11      7.02      0.00
   -6    6   11     -7.04      0.00
   -5    6   11      0.54      0.00
   -4    6   11     -2.41      0.00
   -3    6   11      0.47      0.00
   -2    6   11    -12.26      0.00
   -1    6   11      8.85      0.00
    0    6   11      3.29      0.00
    1    6   11     -2.07      0.00
    2    6   11      7.02      0.00
    3    6   11     -2.92      0.00
    4    6   11     -0.89      0.00
    5    6   11     -2.25      0.00
    6    6   11      5.35      0.00
    7    6   11     -2.99      0.00
    8    6   11     -0.86      0.00
    9    6   11      3.09      0.00
   10    6   11     -1.52      0.00
  -10    7   11     -2.72      0.00
   -9    7   11     -1.52      0.00
   -8    7   11      4.65      0.00
   -7    7   11      0.25      0.00
   -6    7   11      1.58      0.00
   -5    7   11     -2.30      0.00
   -4    7   11      3.58      0.00
   -3    7   11    -10.26      0.00
   -2    7   11      4.54      0.00
   -1    7   11      1.36      0.00
    0    7   11     -7.85      0.00
    1    7   11      6.91      0.00
    2    7   11      3.58      0.00
    3    7   11     -0.83      0.00
    4    7   11     -5.19      0.00
    5    7   11      5.13      0.00
    6    7   11     -1.45      0.00
    7    7   11     -1.38      0.00
    8    7   11      3.30      0.00
    9    7   11     -0.98      0.00
  -10    8   11     -0.53      0.00
   -9    8   11      1.29      0.00
   -8    8   11     -0.60      0.00
   -7    8   11      0.60      0.00
   -6    8   11      0.39      0.00
   -5    8   11      7.63      0.00
   -4    8   11     -9.51      0.00
   -3    8   11      0.74      0.00
   -2    8   11      4.67      0.00
   -1    8   11     -6.49      0.00
    0    8   11      1.22      0.00
    1    8   11      0.11      0.00
    2    8   11      3.88      0.00
    3    8   11     -4.59      0.00
    4    8   11      4.21      0.00
    5    8   11     -1.72      0.00
    6    8   11     -3.36      0.00
    7    8   11      2.38      0.00
    8    8   11      0.88      0.00
    9    8   11     -0.75      0.00
   -9    9   11      1.11      0.00
   -8    9   11      1.02      0.00
   -7    9   11     -3.66      0.00
   -6    9   11      7.18      0.00
   -5    9   11     -3.41      0.00
   -4    9   11     -0.11      0.00
   -3    9   11      3.37      0.00
   -2    9   11     -5.63      0.00
   -1    9   11      1.33      0.00
    0    9   11     -1.12      0.00
    1    9   11      4.75      0.00
    2    9   11     -7.73      0.00
    3    9   11      5.97      0.00
    4    9   11      1.89      0.00
    5    9   11     -3.87      0.00
    6    9   11     -0.38      0.00
    7    9   11      0.88      0.00
    8    9   11     -0.90      0.00
    9    9   11     -0.07      0.00
   -9   10   11      1.55      0.00
   -8   10   11     -1.76      0.00
   -7   10   11      5.88      0.00
   -6   10   11     -3.05      0.00
   -5   10   11     -2.16      0.00
   -4   10   11      5.85      0.00
   -3   10   11     -2.35      0.00
   -2   10   11     -0.08      0.00
   -1   10   11     -4.62      0.00
    0   10   11      7.17      0.00
    1   10   11     -7.29      0.00
    2   10   11      3.11      0.00
    3   10   11      2.79      0.00
    4   10   11     -1.53      0.00
    5   10   11      0.87      0.00
    6   10   11      0.34      0.00
    7   10   11     -0.49      0.00
    8   10   11     -2.40      0.00
   -8   11   11      2.44      0.00
   -7   11   11      1.22      0.00
   -6   11   11     -2.15      0.00
   -5   11   11      3.29      0.00
   -4   11   11     -1.90      0.00
   -3   11   11      2.96      0.00
   -2   11   11     -4.53      0.00
   -1   11   11      6.86      0.00
    0   11   11     -7.10      0.00
    1   11   11     -0.48      0.00
    2   11   11      3.61      0.00
    3   11   11     -1.60      0.00
    4   11   11      0.95      0.00
    5   11   11      0.77      0.00
    6   11   11      2.71      0.00
    7   11   11     -4.08      0.00
    8   11   11      0.93      0.00
   -8   12   11     -0.37      0.00
   -7   12   11     -2.82      0.00
   -6   12   11      4.20      0.00
   -5   12   11     -1.13      0.00
   -4   12   11      2.44      0.00
   -3   12   11     -5.06      0.00
   -2   12   11      7.31      0.00
   -1   12   11     -2.25      0.00
    0   12   11     -3.73      0.00
    1   12   11      2.92      0.00
    2   12   11     -2.77      0.00
    3   12   11      0.72      0.00
    4   12   11     -0.55      0.00
    5   12   11      4.57      0.00
    6   12   11     -3.07      0.00
    7   12   11      0.73      0.00
   -7   13   11     -0.31      0.00
   -6   13   11     -1.96      0.00
   -5   13   11      4.44      0.00
   -4   13   11     -4.31      0.00
   -3   13   11      4.07      0.00
   -2   13   11      0.90      0.00
   -1   13   11     -3.78      0.00
    0   13   11      4.17      0.00
    1   13   11     -3.15      0.00
    2   13   11      0.51      0.00
    3   13   11     -3.19      0.00
    4   13   11      4.28      0.00
    5   13   11     -1.46      0.00
    6   13   11     -0.15      0.00
   -6   14   11      0.02      0.00
   -5   14   11     -3.43      0.00
   -4   14   11      2.78      0.00
   -3   14   11      2.98      0.00
   -2   14   11     -3.77      0.00
   -1   14   11      3.69      0.00
    0   14   11     -1.57      0.00
    1   14   11      1.57      0.00
    2   14   11     -4.82      0.00
    3   14   11      2.60      0.00
    4   14   11     -1.12      0.00
    5   14   11     -0.95      0.00
   -5   15   11     -1.48      0.00
   -4   15   11      1.96      0.00
   -3   15   11     -2.38      0.00
   -2   15   11      3.31      0.00
   -1   15   11     -0.92      0.00
    0   15   11      2.20      0.00
    1   15   11     -3.11      0.00
    2   15   11      1.52      0.00
    3   15   11     -0.17      0.00
    4   15   11     -2.23      0.00
   -3   16   11      0.63      0.00
   -2   16   11     -0.97      0.00
   -1   16   11      2.02      0.00
    0   16   11     -1.59      0.00
    1   16   11      0.24      0.00
    2   16   11      1.85      0.00
    0  -21   12     -0.15      0.00
   -3  -20   12     -1.39      0.00
   -2  -20   12     -0.23      0.00
   -1  -20   12     -0.74      0.00
    0  -20   12      1.10      0.00
    1  -20   12     -2.45      0.00
    2  -20   12      1.20      0.00
    3  -20   12      0.96      0.00
   -5  -19   12      2.32      0.00
   -4  -19   12     -1.32      0.00
   -3  -19   12      0.57      0.00
   -2  -19   12      0.41      0.00
   -1  -19   12      1.65      0.00
    0  -19   12     -5.39      0.00
    1  -19   12      0.64      0.00
    2  -19   12      2.64      0.00
    3  -19   12     -1.50      0.00
    4  -19   12      1.34      0.00
    5  -19   12     -0.60      0.00
   -6  -18   12      2.09      0.00
   -5  -18   12     -0.38      0.00
   -4  -18   12     -1.06      0.00
   -3  -18   12     -1.38      0.00
   -2  -18   12      5.68      0.00
   -1  -18   12     -4.11      0.00
    0  -18   12     -1.45      0.00
    1  -18   12      1.58      0.00
    2  -18   12     -3.54      0.00
    3  -18   12      1.02      0.00
    4  -18   12      1.53      0.00
    5  -18   12      0.68      0.00
    6  -18   12     -1.69      0.00
   -7  -17   12      1.52      0.00
   -6  -17   12      0.84      0.00
   -5  -17   12     -0.46      0.00
   -4  -17   12     -2.89      0.00
   -3  -17   12      6.86      0.00
   -2  -17   12     -4.66      0.00
   -1  -17   12     -1.08      0.00
    0  -17   12      5.00      0.00
    1  -17   12     -4.46      0.00
    2  -17   12     -2.26      0.00
    3  -17   12     -1.70      0.00
    4  -17   12      4.12      0.00
    5  -17   12     -1.58      0.00
    6  -17   12      0.71      0.00
    7  -17   12      1.35      0.00
   -8  -16   12      0.44      0.00
   -7  -16   12      1.16      0.00
   -6  -16   12      0.23      0.00
   -5  -16   12     -5.39      0.00
   -4  -16   12      8.40      0.00
   -3  -16   12     -0.93      0.00
   -2  -16   12     -4.26      0.00
   -1  -16   12      5.11      0.00
    0  -16   12     -1.80      0.00
    1  -16   12      0.41      0.00
    2  -16   12     -3.68      0.00
    3  -16   12      3.26      0.00
    4  -16   12     -5.56      0.00
    5  -16   12      2.39      0.00
    6  -16   12      3.53      0.00
    7  -16   12     -1.92      0.00
   -8  -15   12      1.47      0.00
   -7  -15   12      1.78      0.00
   -6  -15   12     -7.33      0.00
   -5  -15   12      5.12      0.00
   -4  -15   12      1.99      0.00
   -3  -15   12     -5.11      0.00
   -2  -15   12      8.19      0.00
   -1  -15   12     -2.25      0.00
    0  -15   12     -0.63      0.00
    1  -15   12     -4.39      0.00
    2  -15   12      9.38      0.00
    3  -15   12     -5.87      0.00
    4  -15   12     -4.56      0.00
    5  -15   12      2.49      0.00
    6  -15   12     -0.71      0.00
    7  -15   12      1.14      0.00
    8  -15   12     -0.89      0.00
   -9  -14   12     -0.31      0.00
   -8  -14   12      3.88      0.00
   -7  -14   12     -5.75      0.00
   -6  -14   12      2.23      0.00
   -5  -14   12      4.63      0.00
   -4  -14   12    -10.65      0.00
   -3  -14   12      5.82      0.00
   -2  -14   12      2.11      0.00
   -1  -14   12      6.31      0.00
    0  -14   12     -9.77      0.00
    1  -14   12      6.98      0.00
    2  -14   12     -2.12      0.00
    3  -14   12     -2.35      0.00
    4  -14   12      3.84      0.00
    5  -14   12     -6.93      0.00
    6  -14   12     -1.59      0.00
    7  -14   12     -0.24      0.00
    8  -14   12      3.69      0.00
    9  -14   12     -1.66      0.00
   -9  -13   12      3.91      0.00
   -8  -13   12     -5.52      0.00
   -7  -13   12     -0.93      0.00
   -6  -13   12      8.63      0.00
   -5  -13   12     -9.06      0.00
   -4  -13   12      2.66      0.00
   -3  -13   12     -4.51      0.00
   -2  -13   12      5.64      0.00
   -1  -13   12     -6.32      0.00
    0  -13   12     12.51      0.00
    1  -13   12      0.48      0.00
    2  -13   12    -11.31      0.00
    3  -13   12      7.21      0.00
    4  -13   12     -0.70      0.00
    5  -13   12      0.36      0.00
    6  -13   12     -8.02      0.00
    7  -13   12      2.41      0.00
    8  -13   12      0.23      0.00
    9  -13   12      1.15      0.00
  -10  -12   12      3.64      0.00
   -9  -12   12     -0.25      0.00
   -8  -12   12     -5.09      0.00
   -7  -12   12      7.68      0.00
   -6  -12   12     -6.81      0.00
   -5  -12   12      2.21      0.00
   -4  -12   12     -0.50      0.00
   -3  -12   12      6.01      0.00
   -2  -12   12    -16.91      0.00
   -1  -12   12      2.63      0.00
    0  -12   12     13.53      0.00
    1  -12   12     -6.05      0.00
    2  -12   12      7.13      0.00
    3  -12   12     -5.95      0.00
    4  -12   12      3.34      0.00
    5  -12   12     -3.91      0.00
    6  -12   12      4.63      0.00
    7  -12   12     -4.23      0.00
    8  -12   12     -5.14      0.00
    9  -12   12      5.02      0.00
  -10  -11   12      1.43      0.00
   -9  -11   12     -5.02      0.00
   -8  -11   12      9.72      0.00
   -7  -11   12     -3.88      0.00
   -6  -11   12     -2.62      0.00
   -5  -11   12     -1.59      0.00
   -4  -11   12     10.69      0.00
   -3  -11   12     -6.60      0.00
   -2  -11   12     -5.95      0.00
   -1  -11   12      4.75      0.00
    0  -11   12    -16.12      0.00
    1  -11   12     13.62      0.00
    2  -11   12      6.78      0.00
    3  -11   12      5.09      0.00
    4  -11   12    -11.66      0.00
    5  -11   12      3.57      0.00
    6  -11   12      3.41      0.00
    7  -11   12     -6.87      0.00
    8  -11   12      1.86      0.00
    9  -11   12     -2.77      0.00
   10  -11   12      2.37      0.00
  -10  -10   12     -5.62      0.00
   -9  -10   12      4.39      0.00
   -8  -10   12      0.78      0.00
   -7  -10   12      0.19      0.00
   -6  -10   12     -2.01      0.00
   -5  -10   12      7.11      0.00
   -4  -10   12     -3.09      0.00
   -3  -10   12     -6.96      0.00
   -2  -10   12     19.81      0.00
   -1  -10   12    -16.70      0.00
    0  -10   12     -6.86      0.00
    1  -10   12     -3.99      0.00
    2  -10   12     15.66      0.00
    3  -10   12      1.52      0.00
    4  -10   12      2.43      0.00
    5  -10   12     -0.23      0.00
    6  -10   12    -11.66      0.00
    7  -10   12      5.65      0.00
    8  -10   12     -0.64      0.00
    9  -10   12     -0.60      0.00
   10  -10   12     -1.23      0.00
  -11   -9   12     -2.99      0.00
  -10   -9   12      0.32      0.00
   -9   -9   12      0.85      0.00
   -8   -9   12     -4.58      0.00
   -7   -9   12     -4.75      0.00
   -6   -9   12     10.74      0.00
   -5   -9   12      5.05      0.00
   -4   -9   12    -14.57      0.00
   -3   -9   12     16.17      0.00
   -2   -9   12     -7.59      0.00
   -1   -9   12      4.11      0.00
    0   -9   12     -5.00      0.00
    1   -9   12     -0.83      0.00
    2   -9   12     -9.76      0.00
    3   -9   12      7.92      0.00
    4   -9   12     19.28      0.00
    5   -9   12    -10.48      0.00
    6   -9   12     -3.82      0.00
    7   -9   12     -4.37      0.00
    8   -9   12      1.55      0.00
    9   -9   12      0.07      0.00
   10   -9   12      0.52      0.00
  -11   -8   12      0.27      0.00
  -10   -8   12      3.49      0.00
   -9   -8   12     -1.38      0.00
   -8   -8   12     -8.81      0.00
   -7   -8   12     -0.77      0.00
   -6   -8   12      4.95      0.00
   -5   -8   12     -8.27      0.00
   -4   -8   12     18.54      0.00
   -3   -8   12     -4.73      0.00
   -2   -8   12     -6.91      0.00
   -1   -8   12     -7.19      0.00
    0   -8   12     15.90      0.00
    1   -8   12     -3.94      0.00
    2   -8   12    -13.70      0.00
    3   -8   12     13.08      0.00
    4   -8   12     -0.02      0.00
    5   -8   12      8.33      0.00
    6   -8   12     -2.05      0.00
    7   -8   12     -6.74      0.00
    8   -8   12     -6.64      0.00
    9   -8   12      1.05      0.00
   10   -8   12      4.72      0.00
  -11   -7   12      2.95      0.00
  -10   -7   12      3.76      0.00
   -9   -7   12     -4.13      0.00
   -8   -7   12     -0.32      0.00
   -7   -7   12      3.84      0.00
   -6   -7   12    -18.24      0.00
   -5   -7   12      5.72      0.00
   -4   -7   12     10.90      0.00
   -3   -7   12      5.55      0.00
   -2   -7   12    -13.83      0.00
   -1   -7   12     -1.59      0.00
    0   -7   12     -6.15      0.00
    1   -7   12     -4.47      0.00
    2   -7   12     22.54      0.00
    3   -7   12     -7.99      0.00
    4   -7   12     -1.10      0.00
    5   -7   12      5.52      0.00
    6   -7   12      7.31      0.00
    7   -7   12     -6.27      0.00
    8   -7   12     -9.13      0.00
    9   -7   12      0.43      0.00
   10   -7   12     -0.63      0.00
   11   -7   12      2.49      0.00
  -11   -6   12      3.75      0.00
  -10   -6   12     -1.91      0.00
   -9   -6   12      0.42      0.00
   -8   -6   12      8.94      0.00
   -7   -6   12     -9.34      0.00
   -6   -6   12     -2.54      0.00
   -5   -6   12     -1.54      0.00
   -4   -6   12      2.76      0.00
   -3   -6   12     -0.49      0.00
   -2   -6   12     13.37      0.00
   -1   -6   12     -5.05      0.00
    0   -6   12    -37.03      0.00
    1   -6   12      6.58      0.00
    2   -6   12      9.78      0.00
    3   -6   12     10.76      0.00
    4   -6   12     -0.73      0.00
    5   -6   12      5.19      0.00
    6   -6   12     -0.70      0.00
    7   -6   12     -1.58      0.00
    8   -6   12      1.62      0.00
    9   -6   12     -7.39      0.00
   10   -6   12     -2.63      0.00
   11   -6   12      2.53      0.00
  -11   -5   12     -0.89      0.00
  -10   -5   12     -0.75      0.00
   -9   -5   12      8.63      0.00
   -8   -5   12     -4.83      0.00
   -7   -5   12     -2.56      0.00
   -6   -5   12      2.81      0.00
   -5   -5   12      6.28      0.00
   -4   -5   12    -13.51      0.00
   -3   -5   12      5.28      0.00
   -2   -5   12     22.28      0.00
   -1   -5   12    -17.31      0.00
    0   -5   12     -5.59      0.00
    1   -5   12    -22.79      0.00
    2   -5   12     -7.34      0.00
    3   -5   12      8.98      0.00
    4   -5   12     23.78      0.00
    5   -5   12      1.91      0.00
    6   -5   12     -7.64      0.00
    7   -5   12      3.95      0.00
    8   -5   12     -1.28      0.00
    9   -5   12     -3.43      0.00
   10   -5   12     -1.83      0.00
   11   -5   12      0.35      0.00
  -11   -4   12     -2.57      0.00
  -10   -4   12      7.46      0.00
   -9   -4   12     -0.10      0.00
   -8   -4   12     -2.70      0.00
   -7   -4   12     -4.54      0.00
   -6   -4   12      6.65      0.00
   -5   -4   12     -4.28      0.00
   -4   -4   12      3.89      0.00
   -3   -4   12     18.85      0.00
   -2   -4   12    -17.01      0.00
   -1   -4   12     12.74      0.00
    0   -4   12     -0.93      0.00
    1   -4   12    -12.34      0.00
    2   -4   12    -32.17      0.00
    3   -4   12      4.83      0.00
    4   -4   12     18.04      0.00
    5   -4   12      6.05      0.00
    6   -4   12      8.16      0.00
    7   -4   12     -4.56      0.00
    8   -4   12     -5.05      0.00
    9   -4   12     -0.74      0.00
   10   -4   12      2.36      0.00
   11   -4   12     -1.88      0.00
  -11   -3   12      3.34      0.00
  -10   -3   12      1.34      0.00
   -9   -3   12      1.25      0.00
   -8   -3   12     -3.42      0.00
   -7   -3   12      4.86      0.00
   -6   -3   12    -11.27      0.00
   -5   -3   12     -9.56      0.00
   -4   -3   12     29.01      0.00
   -3   -3   12     -0.95      0.00
   -2   -3   12      7.50      0.00
   -1   -3   12     -4.86      0.00
    0   -3   12     11.53      0.00
    1   -3   12    -18.55      0.00
    2   -3   12     -6.29      0.00
    3   -3   12     -7.16      0.00
    4   -3   12    -12.48      0.00
    5   -3   12     18.82      0.00
    6   -3   12     10.79      0.00
    7   -3   12     -0.19      0.00
    8   -3   12     -7.89      0.00
    9   -3   12     -0.63      0.00
   10   -3   12     -0.16      0.00
   11   -3   12      0.10      0.00
  -12   -2   12      1.17      0.00
  -11   -2   12      0.23      0.00
  -10   -2   12      1.76      0.00
   -9   -2   12     -2.78      0.00
   -8   -2   12      7.06      0.00
   -7   -2   12     -1.21      0.00
   -6   -2   12    -18.71      0.00
   -5   -2   12      8.50      0.00
   -4   -2   12     -7.95      0.00
   -3   -2   12     17.89      0.00
   -2   -2   12     11.96      0.00
   -1   -2   12     16.05      0.00
    0   -2   12    -21.80      0.00
    1   -2   12     -4.68      0.00
    2   -2   12     11.27      0.00
    3   -2   12    -19.50      0.00
    4   -2   12     -3.19      0.00
    5   -2   12      0.91      0.00
    6   -2   12     11.07      0.00
    7   -2   12      1.17      0.00
    8   -2   12      1.00      0.00
    9   -2   12     -4.41      0.00
   10   -2   12     -5.00      0.00
   11   -2   12      2.80      0.00
  -11   -1   12      1.49      0.00
  -10   -1   12     -2.47      0.00
   -9   -1   12      4.28      0.00
   -8   -1   12      6.55      0.00
   -7   -1   12    -15.00      0.00
   -6   -1   12      8.20      0.00
   -5   -1   12    -11.63      0.00
   -4   -1   12     -5.45      0.00
   -3   -1   12     -2.42      0.00
   -2   -1   12     31.07      0.00
   -1   -1   12      9.03      0.00
    0   -1   12    -13.82      0.00
    1   -1   12      8.11      0.00
    2   -1   12    -20.83      0.00
    3   -1   12      4.30      0.00
    4   -1   12     -0.10      0.00
    5   -1   12      2.60      0.00
    6   -1   12     -5.53      0.00
    7   -1   12      6.14      0.00
    8   -1   12      4.83      0.00
    9   -1   12     -7.18      0.00
   10   -1   12     -0.98      0.00
   11   -1   12     -0.32      0.00
  -11    0   12     -2.23      0.00
  -10    0   12      0.84      0.00
   -9    0   12     10.91      0.00
   -8    0   12     -9.93      0.00
   -7    0   12      5.79      0.00
   -6    0   12     -5.88      0.00
   -5    0   12     -3.16      0.00
   -4    0   12    -10.87      0.00
   -3    0   12      4.37      0.00
   -2    0   12      9.72      0.00
   -1    0   12     -4.10      0.00
    0    0   12     34.17      0.00
    1    0   12    -20.07      0.00
    2    0   12    -11.42      0.00
    3    0   12     -8.35      0.00
    4    0   12     12.28      0.00
    5    0   12     -0.66      0.00
    6    0   12     -0.38      0.00
    7    0   12      5.21      0.00
    8    0   12     -5.22      0.00
    9    0   12      1.20      0.00
   10    0   12     -1.69      0.00
   11    0   12     -1.11      0.00
  -11    1   12     -2.91      0.00
  -10    1   12      7.52      0.00
   -9    1   12     -3.65      0.00
   -8    1   12      5.80      0.00
   -7    1   12      0.38      0.00
   -6    1   12     -3.32      0.00
   -5    1   12    -11.66      0.00
   -4    1   12      0.86      0.00
   -3    1   12     11.75      0.00
   -2    1   12    -24.38      0.00
   -1    1   12     27.49      0.00
    0    1   12      2.96      0.00
    1    1   12      4.49      0.00
    2    1   12    -12.79      0.00
    3    1   12     -4.26      0.00
    4    1   12     -6.55      0.00
    5    1   12      2.07      0.00
    6    1   12     15.95      0.00
    7    1   12     -4.65      0.00
    8    1   12     -1.32      0.00
    9    1   12     -0.67      0.00
   10    1   12     -0.38      0.00
   11    1   12     -1.93      0.00
  -11    2   12      3.30      0.00
  -10    2   12     -2.79      0.00
   -9    2   12      0.99      0.00
   -8    2   12      5.70      0.00
   -7    2   12      2.69      0.00
   -6    2   12     -6.82      0.00
   -5    2   12     -9.18      0.00
   -4    2   12      9.75      0.00
   -3    2   12    -17.34      0.00
   -2    2   12     18.23      0.00
   -1    2   12     -0.28      0.00
    0    2   12      3.12      0.00
    1    2   12      0.99      0.00
    2    2   12      5.33      0.00
    3    2   12     -6.05      0.00
    4    2   12    -18.85      0.00
    5    2   12     10.66      0.00
    6    2   12      2.23      0.00
    7    2   12      5.00      0.00
    8    2   12      1.23      0.00
    9    2   12     -1.43      0.00
   10    2   12     -2.13      0.00
   11    2   12     -0.53      0.00
  -11    3   12     -1.81      0.00
  -10    3   12     -0.86      0.00
   -9    3   12      2.50      0.00
   -8    3   12      3.31      0.00
   -7    3   12      0.98      0.00
   -6    3   12     -6.46      0.00
   -5    3   12      9.07      0.00
   -4    3   12    -21.28      0.00
   -3    3   12      2.54      0.00
   -2    3   12      9.18      0.00
   -1    3   12      5.94      0.00
    0    3   12     -2.76      0.00
    1    3   12      4.33      0.00
    2    3   12      8.46      0.00
    3    3   12    -15.72      0.00
    4    3   12      5.29      0.00
    5    3   12     -7.03      0.00
    6    3   12     -0.81      0.00
    7    3   12      5.25      0.00
    8    3   12      3.96      0.00
    9    3   12     -0.47      0.00
   10    3   12     -3.27      0.00
  -11    4   12     -2.49      0.00
  -10    4   12     -0.46      0.00
   -9    4   12      4.38      0.00
   -8    4   12      2.30      0.00
   -7    4   12     -5.27      0.00
   -6    4   12     11.58      0.00
   -5    4   12    -10.23      0.00
   -4    4   12     -5.89      0.00
   -3    4   12     -2.69      0.00
   -2    4   12     -0.81      0.00
   -1    4   12      3.39      0.00
    0    4   12      6.05      0.00
    1    4   12     11.33      0.00
    2    4   12    -13.91      0.00
    3    4   12      6.47      0.00
    4    4   12     -0.89      0.00
    5    4   12     -4.94      0.00
    6    4   12     -2.47      0.00
    7    4   12      2.43      0.00
    8    4   12      2.94      0.00
    9    4   12     -1.96      0.00
   10    4   12      1.85      0.00
  -11    5   12     -1.59      0.00
  -10    5   12     -0.20      0.00
   -9    5   12      2.72      0.00
   -8    5   12     -2.20      0.00
   -7    5   12      9.39      0.00
   -6    5   12     -3.20      0.00
   -5    5   12     -3.92      0.00
   -4    5   12     -1.15      0.00
   -3    5   12     -2.22      0.00
   -2    5   12     -6.70      0.00
   -1    5   12     -4.24      0.00
    0    5   12     18.64      0.00
    1    5   12     -6.25      0.00
    2    5   12      2.57      0.00
    3    5   12      1.50      0.00
    4    5   12     -2.36      0.00
    5    5   12     -1.74      0.00
    6    5   12      0.74      0.00
    7    5   12      1.24      0.00
    8    5   12     -2.54      0.00
    9    5   12      2.53      0.00
   10    5   12      0.24      0.00
  -10    6   12      0.29      0.00
   -9    6   12     -4.93      0.00
   -8    6   12      5.98      0.00
   -7    6   12      3.15      0.00
   -6    6   12     -0.94      0.00
   -5    6   12     -1.94      0.00
   -4    6   12      1.50      0.00
   -3    6   12     -3.21      0.00
   -2    6   12     -9.04      0.00
   -1    6   12     10.05      0.00
    0    6   12     -7.80      0.00
    1    6   12      4.67      0.00
    2    6   12      4.89      0.00
    3    6   12     -0.08      0.00
    4    6   12     -3.74      0.00
    5    6   12     -0.22      0.00
    6    6   12      4.21      0.00
    7    6   12     -3.30      0.00
    8    6   12      1.34      0.00
    9    6   12      1.51      0.00
   10    6   12     -1.11      0.00
  -10    7   12     -2.88      0.00
   -9    7   12      0.68      0.00
   -8    7   12      0.41      0.00
   -7    7   12      1.61      0.00
   -6    7   12      0.54      0.00
   -5    7   12      3.67      0.00
   -4    7   12     -0.36      0.00
   -3    7   12     -9.81      0.00
   -2    7   12      9.55      0.00
   -1    7   12     -6.02      0.00
    0    7   12     -1.92      0.00
    1    7   12      0.64      0.00
    2    7   12      5.89      0.00
    3    7   12     -2.55      0.00
    4    7   12     -2.26      0.00
    5    7   12      3.96      0.00
    6    7   12     -4.24      0.00
    7    7   12      0.74      0.00
    8    7   12      2.19      0.00
    9    7   12     -0.97      0.00
  -10    8   12      1.25      0.00
   -9    8   12      0.37      0.00
   -8    8   12      1.18      0.00
   -7    8   12     -2.82      0.00
   -6    8   12      2.94      0.00
   -5    8   12      6.53      0.00
   -4    8   12     -8.97      0.00
   -3    8   12      5.50      0.00
   -2    8   12     -3.33      0.00
   -1    8   12     -0.45      0.00
    0    8   12     -1.89      0.00
    1    8   12      3.15      0.00
    2    8   12     -1.73      0.00
    3    8   12     -1.52      0.00
    4    8   12      5.95      0.00
    5    8   12     -4.53      0.00
    6    8   12     -1.27      0.00
    7    8   12      0.79      0.00
    8    8   12      0.49      0.00
    9    8   12     -0.40      0.00
   -9    9   12      1.89      0.00
   -8    9   12     -0.27      0.00
   -7    9   12     -0.48      0.00
   -6    9   12      5.40      0.00
   -5    9   12     -7.19      0.00
   -4    9   12      6.58      0.00
   -3    9   12     -0.87      0.00
   -2    9   12     -1.75      0.00
   -1    9   12     -3.33      0.00
    0    9   12      3.13      0.00
    1    9   12      1.26      0.00
    2    9   12     -6.28      0.00
    3    9   12      6.98      0.00
    4    9   12     -1.00      0.00
    5    9   12     -0.25      0.00
    6    9   12     -1.30      0.00
    7    9   12      1.19      0.00
    8    9   12     -1.91      0.00
   -9   10   12     -0.55      0.00
   -8   10   12     -1.45      0.00
   -7   10   12      6.98      0.00
   -6   10   12     -5.73      0.00
   -5   10   12      2.40      0.00
   -4   10   12      0.29      0.00
   -3   10   12      1.91      0.00
   -2   10   12     -2.11      0.00
   -1   10   12     -0.64      0.00
    0   10   12      3.56      0.00
    1   10   12     -8.22      0.00
    2   10   12      6.58      0.00
    3   10   12     -1.04      0.00
    4   10   12      0.42      0.00
    5   10   12      0.00      0.00
    6   10   12      2.62      0.00
    7   10   12     -2.04      0.00
    8   10   12     -1.24      0.00
   -8   11   12      2.18      0.00
   -7   11   12     -2.80      0.00
   -6   11   12      2.89      0.00
   -5   11   12      0.19      0.00
   -4   11   12      0.61      0.00
   -3   11   12     -0.56      0.00
   -2   11   12     -1.11      0.00
   -1   11   12      7.28      0.00
    0   11   12     -9.56      0.00
    1   11   12      3.81      0.00
    2   11   12     -1.25      0.00
    3   11   12      0.29      0.00
    4   11   12     -0.48      0.00
    5   11   12      2.62      0.00
    6   11   12      0.98      0.00
    7   11   12     -2.58      0.00
   -7   12   12     -1.42      0.00
   -6   12   12      0.59      0.00
   -5   12   12      2.04      0.00
   -4   12   12      0.43      0.00
   -3   12   12     -4.03      0.00
   -2   12   12      8.29      0.00
   -1   12   12     -6.13      0.00
    0   12   12      2.63      0.00
    1   12   12     -1.00      0.00
    2   12   12     -0.57      0.00
    3   12   12     -1.62      0.00
    4   12   12      0.85      0.00
    5   12   12      3.26      0.00
    6   12   12     -2.86      0.00
   -7   13   12     -0.48      0.00
   -6   13   12     -1.86      0.00
   -5   13   12      1.61      0.00
   -4   13   12     -3.46      0.00
   -3   13   12      6.76      0.00
   -2   13   12     -3.81      0.00
   -1   13   12      1.01      0.00
    0   13   12      1.18      0.00
    1   13   12     -0.34      0.00
    2   13   12     -1.58      0.00
    3   13   12     -1.83      0.00
    4   13   12      3.18      0.00
    5   13   12     -2.69      0.00
   -6   14   12      0.15      0.00
   -5   14   12     -4.84      0.00
   -4   14   12      3.97      0.00
   -3   14   12     -0.83      0.00
   -2   14   12      0.31      0.00
   -1   14   12      1.56      0.00
    0   14   12      0.08      0.00
    1   14   12      0.38      0.00
    2   14   12     -3.37      0.00
    3   14   12      2.83      0.00
    4   14   12     -3.00      0.00
   -4   15   12     -0.94      0.00
   -3   15   12     -1.23      0.00
   -2   15   12      1.38      0.00
   -1   15   12      0.25      0.00
    0   15   12      1.30      0.00
    1   15   12     -2.88      0.00
    2   15   12      3.07      0.00
    3   15   12     -1.55      0.00
   -2   16   12     -1.23      0.00
   -1   16   12      1.28      0.00
    0   16   12     -1.67      0.00
   -3  -20   13      0.01      0.00
   -2  -20   13     -0.52      0.00
   -1  -20   13      0.33      0.00
    0  -20   13     -0.59      0.00
    1  -20   13     -2.33      0.00
    2  -20   13      2.49      0.00
    3  -20   13     -0.70      0.00
   -5  -19   13      0.79      0.00
   -4  -19   13     -0.82      0.00
   -3  -19   13     -1.10      0.00
   -2  -19   13      2.51      0.00
   -1  -19   13      1.18      0.00
    0  -19   13     -5.72      0.00
    1  -19   13      1.92      0.00
    2  -19   13     -0.70      0.00
    3  -19   13     -0.03      0.00
    4  -19   13      0.87      0.00
    5  -19   13      0.04      0.00
   -6  -18   13      1.48      0.00
   -5  -18   13      0.30      0.00
   -4  -18   13     -2.21      0.00
   -3  -18   13      0.69      0.00
   -2  -18   13      3.63      0.00
   -1  -18   13     -5.41      0.00
    0  -18   13      3.65      0.00
    1  -18   13     -2.02      0.00
    2  -18   13     -2.78      0.00
    3  -18   13     -1.36      0.00
    4  -18   13      2.70      0.00
    5  -18   13      0.61      0.00
    6  -18   13     -1.59      0.00
   -7  -17   13      1.12      0.00
   -6  -17   13      1.14      0.00
   -5  -17   13     -2.28      0.00
   -4  -17   13     -0.28      0.00
   -3  -17   13      7.52      0.00
   -2  -17   13     -8.03      0.00
   -1  -17   13      3.78      0.00
    0  -17   13      1.16      0.00
    1  -17   13     -0.93      0.00
    2  -17   13     -3.61      0.00
    3  -17   13     -0.35      0.00
    4  -17   13      1.15      0.00
    5  -17   13     -1.48      0.00
    6  -17   13      2.80      0.00
    7  -17   13     -0.40      0.00
   -7  -16   13      1.50      0.00
   -6  -16   13     -2.02      0.00
   -5  -16   13     -4.49      0.00
   -4  -16   13      9.98      0.00
   -3  -16   13     -6.22      0.00
   -2  -16   13      3.48      0.00
   -1  -16   13      0.78      0.00
    0  -16   13     -0.35      0.00
    1  -16   13     -1.55      0.00
    2  -16   13      0.88      0.00
    3  -16   13      2.70      0.00
    4  -16   13     -8.62      0.00
    5  -16   13      3.92      0.00
    6  -16   13      1.22      0.00
    7  -16   13     -0.66      0.00
   -8  -15   13      2.14      0.00
   -7  -15   13      0.35      0.00
   -6  -15   13     -7.16      0.00
   -5  -15   13      8.97      0.00
   -4  -15   13     -6.85      0.00
   -3  -15   13      0.62      0.00
   -2  -15   13      4.90      0.00
   -1  -15   13      2.56      0.00
    0  -15   13     -3.87      0.00
    1  -15   13     -3.16      0.00
    2  -15   13      9.61      0.00
    3  -15   13     -7.57      0.00
    4  -15   13      1.59      0.00
    5  -15   13     -3.32      0.00
    6  -15   13     -1.26      0.00
    7  -15   13      0.70      0.00
    8  -15   13      0.13      0.00
   -9  -14   13      0.68      0.00
   -8  -14   13      1.96      0.00
   -7  -14   13     -7.26      0.00
   -6  -14   13      8.21      0.00
   -5  -14   13     -2.64      0.00
   -4  -14   13     -5.10      0.00
[truncated: 1,048,498 more chars]
